# Supplementary material for: Evolutionary Dynamics of Human Papillomavirus in Thailand: Immunoinformatic Design of a Synergistic L1/L2 Vaccine Candidate
Source: Pharmaceuticals (Basel). 2026 May 12;19(5):758. doi: 10.3390/ph19050758 (PMC13209937; doi:10.3390/ph19050758)
Supplement: Supplementary file 1 [file pharmaceuticals-19-00758-s001.zip]

Archive with 27 entries (26 files):
- File S1/
- File S1/Supplementary file_Haplotype E1.txt
- File S1/Supplementary file_Haplotype E2.txt
- File S1/Supplementary file_Haplotype E4.txt
- File S1/Supplementary file_Haplotype E5.txt
- File S1/Supplementary file_Haplotype E6.txt
- File S1/Supplementary file_Haplotype E7.txt
- File S1/Supplementary file_Haplotype HLA-A.txt
- File S1/Supplementary file_Haplotype HLA-B.txt
- File S1/Supplementary file_Haplotype HLA-C.txt
- File S1/Supplementary file_Haplotype HLA-DPB1.txt
- File S1/Supplementary file_Haplotype HLA-DQB1.txt
- File S1/Supplementary file_Haplotype HLADRB1.txt
- File S1/Supplementary file_Haplotype L1.txt
- File S1/Supplementary file_Haplotype L2.txt
- Supplementary All FigureS.pdf
- Table S1.xlsx
- Table S2.xlsx
- Table S3 .xlsx
- Table S4.xlsx
- Table S5.xlsx
- Table S6.xlsx
- Table S7.xlsx
- Table S8.xlsx
- Table S9.xlsx
- Table S10.xlsx
- Table S11.xlsx
