# Supplementary material for: Evolutionary Dynamics of Human Papillomavirus in Thailand: Immunoinformatic Design of a Synergistic L1/L2 Vaccine Candidate
Source: Pharmaceuticals (Basel). 2026 May 12;19(5):758. doi: 10.3390/ph19050758 (PMC13209937; doi:10.3390/ph19050758)
Supplement: Supplementary file 1 [file pharmaceuticals-19-00758-s001.zip › File S1/Supplementary file_Haplotype E1.txt]

Haplotype  Number
Hap_1  2   HPV177REF  KR816168 
Hap_2  1   HPV160REF
Hap_3  1   HPV125REF
Hap_4  1   HPV117REF
Hap_5  1   HPV114REF
Hap_6  1   HPV106REF
Hap_7  1   HPV102REF
Hap_8  1   HPV97REF
Hap_9  1   HPV94REF
Hap_10  1   HPV91REF
Hap_11  34   HPV90REF  GQ161744   GQ161743   GQ161742   GQ161741   GQ161740   GQ161739   GQ161738   GQ161737   GQ161736   GQ161732   GQ161731   GQ161726   GQ161724   GQ161688   GQ161680   GQ161674   GQ161669   GQ161651   GQ161586   GQ161547   GQ161473   GQ161470   GQ161452   GQ161449   GQ161448   GQ161404   GQ161375   GQ161369   GQ161352   GQ161351   GU447288   GU447266   GU447262 
Hap_12  1   HPV89REF
Hap_13  1   HPV87REF
Hap_14  1   HPV86REF
Hap_15  3   HPV85REF  GQ161723   AF131950 
Hap_16  1   HPV84REF
Hap_17  1   HPV83REF
Hap_18  3   HPV82REF  JX556677   JX556673 
Hap_19  2   HPV81REF  GU447246 
Hap_20  1   HPV78REF
Hap_21  1   HPV77REF
Hap_22  7   HPV74REF  JX556661   GQ161678   GQ161493   GQ161445   GQ161339   GQ161333 
Hap_23  2   HPV73REF  JX556680 
Hap_24  1   HPV72REF
Hap_25  27   HPV71REF  JX556664   JX556663   GQ161730   GQ161713   GQ161709   GQ161706   GQ161701   GQ161698   GQ161693   GQ161677   GQ161670   GQ161606   GQ161588   GQ161528   GQ161489   GQ161468   GQ161268   GU447284   GU447277   GU447272   GU447264   GU447261   GU447253   GU447241   MT783419   NC_039089
Hap_26  3   HPV70REF  GQ161612   GQ161321 
Hap_27  1   HPV69REF
Hap_28  18   HPV68REF  GQ161729   GQ161721   GQ161596   GQ161563   GQ161550   GQ161485   GQ161479   GQ161465   GQ161461   GQ161456   GQ161360   GQ161356   GQ161347   GQ161326   GQ161317   GU447258   GU447254 
Hap_29  5   HPV67REF  JX556675   JX556669   LC664140   LC664139 
Hap_30  1   HPV66REF
Hap_31  2   HPV62REF  MT783418 
Hap_32  1   HPV61REF
Hap_33  17   HPV59REF  GQ161702   GQ161695   GQ161607   GQ161585   GQ161552   GQ161451   GQ161400   GQ161389   GQ161361   GQ161355   GQ161315   GQ161308   GQ161307   GQ161266   GU447265   MT783417 
Hap_34  8   HPV58REF  GQ161650   GQ161598   GQ161322   LC373210   LC373209   LC376008   LC270123 
Hap_35  1   HPV57REF
Hap_36  15   HPV56REF  GQ161715   GQ161641   GQ161629   GQ161605   GQ161538   GQ161535   GQ161533   GQ161505   GQ161426   GQ161380   GQ161320   GQ161316   GQ161291   GQ161260 
Hap_37  1   HPV54REF
Hap_38  1   HPV53REF
Hap_39  48   HPV52REF  GQ161748   GQ161728   GQ161718   GQ161714   GQ161687   GQ161679   GQ161659   GQ161644   GQ161643   GQ161640   GQ161635   GQ161614   GQ161603   GQ161582   GQ161580   GQ161576   GQ161574   GQ161573   GQ161557   GQ161499   GQ161497   GQ161455   GQ161425   GQ161416   GQ161406   GQ161403   GQ161357   GQ161350   GQ161349   GQ161341   GQ161327   GQ161312   GQ161299   GQ161295   GQ161287   GQ161282   GQ161278   GQ161273   GQ161255   GU447259   MZ374393   MT783413   MT783414   LC373207   LC373206   NC  OP971041 
Hap_40  21   HPV51REF  GQ161722   GQ161551   GQ161542   GQ161523   GQ161501   GQ161477   GQ161476   GQ161410   GQ161391   GQ161319   GQ161310   GQ161277   GQ161261   GQ161259   GU447245   KT725857   MT783412   PX488480   PX488479   PX488478 
Hap_41  2   HPV45REF  PV419493 
Hap_42  9   HPV44REF  JX556679   GQ161628   GQ161621   GQ161288   GQ161697   GQ161610   GQ161522   GQ161300 
Hap_43  1   HPV43REF
Hap_44  26   HPV42REF  JX556676   JX556671   JX556670   JX556665   GQ161699   GQ161684   GQ161665   GQ161658   GQ161597   GQ161568   GQ161454   GQ161414   GQ161413   GQ161394   GQ161358   GQ161337   GQ161323   GQ161309   GQ161302   GU447289   GU447269   GU447268   GU447248   PV928711   MT783411 
Hap_45  3   HPV40REF  GQ161281   MK463923 
Hap_46  26   HPV39REF  GQ161716   GQ161710   GQ161683   GQ161682   GQ161655   GQ161545   GQ161515   GQ161514   GQ161496   GQ161482   GQ161478   GQ161421   GQ161405   GQ161393   GQ161384   GQ161383   GQ161366   GQ161346   GQ161344   GQ161334   GQ161318   GQ161543   GU447260   PQ662309   PQ662310 
Hap_47  22   HPV35REF  MT217373  MT217494  MT217495  GQ161749   GQ161672   GQ161666   GQ161565   GQ161558   GQ161529   GQ161504   GQ161500   GQ161438   GQ161363   GQ161345   GQ161325   GQ161270   MT217333   MT218011   MT218010   MT217449   MT217428 
Hap_48  1   HPV34REF
Hap_49  5   HPV33REF  GQ161591   GQ161286   GQ161284   GQ161262 
Hap_50  5   HPV32REF  GQ161750   GQ161717   GQ161498   GQ161412 
Hap_51  74   HPV31REF  MT750993  MT751003  GQ161747   GQ161712   GQ161686   GQ161664   GQ161657   GQ161652   GQ161649   GQ161636   GQ161634   GQ161632   GQ161611   GQ161600   GQ161594   GQ161592   GQ161587   GQ161578   GQ161571   GQ161541   GQ161539   GQ161537   GQ161532   GQ161530   GQ161526   GQ161525   GQ161520   GQ161513   GQ161512   GQ161491   GQ161484   GQ161481   GQ161480   GQ161464   GQ161463   GQ161459   GQ161458   GQ161457   GQ161447   GQ161442   GQ161390   GQ161388   GQ161379   GQ161354   GQ161353   GQ161331   GQ161329   GQ161313   GQ161311   GQ161301   GQ161298   GQ161296   GQ161292   GQ161276   GQ161275   GQ161269   GQ161263   GQ161256   GU447283   GU447281   GU447252   GU447250   MT750785   MT750729   MT750720   MT750539   MT751002   MT751001   LC779618   LC779617   PP706107   MT750966   MT750955 
Hap_52  5   HPV30REF  GQ161460   GQ161332   GQ161290   GU447287 
Hap_53  1   HPV29REF
Hap_54  1   HPV28REF
Hap_55  1   HPV27REF
Hap_56  2   HPV26REF  JX556681 
Hap_57  26   HPV18REF  GQ180789  GQ180791  GQ180790  GQ180788  GQ180786  GQ180792  GQ180787  GQ180784  GQ180785  GQ161395   GQ161382   GQ161304   GQ161252   GQ161251   GQ161250   GQ161249   GQ161248   GQ161247   GQ161246   GQ161245   GQ161244   KY501976   KY501975   LC636309   LC636308 
Hap_58  148   HPV16REF  FJ610152  FJ610151  FJ610147  FJ610148  FJ610149  FJ610146  FJ610150  JQ004096  JQ004094  JQ004099  GQ161751   GQ161745   GQ161735   GQ161734   GQ161733   GQ161725   GQ161711   GQ161708   GQ161700   GQ161691   GQ161689   GQ161685   GQ161681   GQ161676   GQ161667   GQ161663   GQ161662   GQ161661   GQ161656   GQ161654   GQ161653   GQ161647   GQ161646   GQ161645   GQ161642   GQ161639   GQ161638   GQ161637   GQ161633   GQ161630   GQ161627   GQ161626   GQ161625   GQ161624   GQ161623   GQ161622   GQ161620   GQ161619   GQ161618   GQ161617   GQ161616   GQ161615   GQ161613   GQ161608   GQ161604   GQ161602   GQ161601   GQ161599   GQ161593   GQ161590   GQ161589   GQ161581   GQ161577   GQ161575   GQ161572   GQ161570   GQ161567   GQ161556   GQ161555   GQ161554   GQ161549   GQ161546   GQ161544   GQ161519   GQ161518   GQ161517   GQ161492   GQ161490   GQ161488   GQ161487   GQ161469   GQ161462   GQ161453   GQ161436   GQ161434   GQ161433   GQ161432   GQ161429   GQ161424   GQ161419   GQ161418   GQ161415   GQ161411   GQ161402   GQ161398   GQ161397   GQ161396   GQ161378   GQ161374   GQ161372   GQ161371   GQ161359   GQ161342   GQ161338   GQ161336   GQ161328   GQ161314   GQ161303   GQ161297   GQ161294   GQ161293   GQ161258   GQ161257   GQ161254   GQ161253   GU447286   GU447282   GU447275   GU447273   GU447256   GU447251   GU447249   GU447247   GU447244   GU447243   PV051167   PV051166   PV051165   PV051164   PV051163   PV051161   PV051160   PV051159   PV051158   PV051157   PV051156   PV051155   PV051154   PV051153   PV051152   PV051151   MZ055500   LC027929   MG850798   MG850799   KU684317   KU684316 
Hap_59  1   HPV13REF
Hap_60  9   HPV11REF  JQ773408  JQ773409  JQ773410  JQ773411  JQ773412  JX556659   GQ161692   GU447276 
Hap_61  1   HPV10REF
Hap_62  1   HPV7REF
Hap_63  9   HPV6bREF  GQ161566   GQ161560   GQ161509   GQ161422   GQ161306   GU447267   OL854084   OL854085 
Hap_64  1   HPV3REF
Hap_65  1   HPV2aREF
Hap_66  5   JX556678   JX556672   JX556656   GQ161746   GU447270 
Hap_67  16   JX556674   GQ161694   GQ161690   GQ161579   GQ161548   GQ161495   GQ161472   GQ161471   GQ161399   GQ161376   GQ161365   GQ161348   GQ161343   GQ161340   GU447279   GU447278 
Hap_68  6   JX556668   GQ161367   GQ161707   GQ161381   GQ161373   GQ161362 
Hap_69  9   JX556667   JX556666   GQ161531   GQ161486   GQ161466   GQ161420   GQ161417   GQ161409   GQ161324 
Hap_70  26   JX556662   JX556660   JX556658   GQ161704   GQ161703   GQ161696   GQ161671   GQ161668   GQ161564   GQ161540   GQ161510   GQ161475   GQ161474   GQ161435   GQ161408   GQ161392   GQ161377   GQ161368   GQ161330   GQ161283   GQ161271   GQ161265   GU447280   GU447271   GU447240   GU447239 
Hap_71  2   JX556657   GU447274 
Hap_72  1   GQ161727 
Hap_73  4   GQ161648   GQ161609   GQ161280   GQ161274 
Hap_74  1   GQ161494 
Hap_75  1   GQ161428 
Hap_76  2   GQ161407   GQ161401 
Hap_77  1   GQ161370 
Hap_78  1   GQ161289 
Hap_79  1   GQ161583 
Hap_80  1   GQ161467 
Hap_81  2   GQ161386   GU447257 
Hap_82  1   GU447263 
Hap_83  2   KY501964   KY501963 
Hap_84  2   MT783415   KF436894 
Hap_85  1   LC027226 
Hap_86  1   KF436895 
