# Supplementary material for: Evolutionary Dynamics of Human Papillomavirus in Thailand: Immunoinformatic Design of a Synergistic L1/L2 Vaccine Candidate
Source: Pharmaceuticals (Basel). 2026 May 12;19(5):758. doi: 10.3390/ph19050758 (PMC13209937; doi:10.3390/ph19050758)
Supplement: Supplementary file 1 [file pharmaceuticals-19-00758-s001.zip › File S1/Supplementary file_Haplotype E2.txt]

Haplotype Number
Hap_1 1   HPV177REF
Hap_2 1   HPV160REF
Hap_3 1   HPV125REF
Hap_4 1   HPV117REF
Hap_5 4   HPV114REF HPV87REF PV012281 PV012252
Hap_6 1   HPV106REF
Hap_7 1   HPV102REF
Hap_8 1   HPV97REF
Hap_9 1   HPV94REF
Hap_10 3   HPV91REF PV012265 PV012272
Hap_11 1   HPV90REF
Hap_12 1   HPV89REF
Hap_13 1   HPV86REF
Hap_14 2   HPV85REF AF131950
Hap_15 1   HPV84REF
Hap_16 1   HPV83REF
Hap_17 2   HPV82REF AB027021
Hap_18 2   HPV81REF AJ620209
Hap_19 2   HPV78REF AB793779
Hap_20 1   HPV77REF
Hap_21 1   HPV74REF
Hap_22 1   HPV73REF
Hap_23 1   HPV72REF
Hap_24 1   HPV71REF
Hap_25 1   HPV70REF
Hap_26 2   HPV69REF AB027020
Hap_27 3   HPV68REF KC470283 KC470282
Hap_28 3   HPV67REF LC664139 LC664140
Hap_29 2   HPV66REF LC511686
Hap_30 1   HPV62REF
Hap_31 1   HPV61REF
Hap_32 4   HPV59REF KC823230 KC823229 MT783417
Hap_33 8   HPV58REF KY225954 KY225934 LC270123 LC376008 LC373209 HQ537763 HQ537772
Hap_34 1   HPV57REF
Hap_35 1   HPV56REF
Hap_36 1   HPV54REF
Hap_37 1   HPV53REF
Hap_38 7   HPV52REF GQ472848 KC823212 MT783414 MT783413 LC373206 LC373207
Hap_39 4   HPV51REF OR997964 MT783412 KT725857
Hap_40 2   HPV45REF KC470260
Hap_41 1   HPV44REF
Hap_42 1   HPV43REF
Hap_43 5   HPV42REF PV928710 PV928711 MT783411 GQ472847
Hap_44 2   HPV40REF MK463923
Hap_45 4   HPV39REF PQ662310 KC470247 KC470249
Hap_46 12   HPV35REF MT217495 MT217494 MT217373 MT217332 MT217333 MT217489 MT217488 MT218011 MT218010 MT217428 MT217427
Hap_47 1   HPV34REF
Hap_48 7   HPV33REF EU918766 KC823218 KC823217 KC823216 KF436865 HQ537707
Hap_49 1   HPV32REF
Hap_50 31   HPV31REF MT751003 MT750993 MT750982 MT750977 MT750974 MT750960 MT750925 MT750923 MT750813 MT750786 MT750767 MT750757 MT750671 MT750636 MT750616 MT750513 MT750539 MT750720 MT750729 MT750785 MT751001 MT751002 KC823220 KC823221 LC779617 LC779618 PP706107 MT752570 MT750966 MT750955
Hap_51 1   HPV30REF
Hap_52 1   HPV29REF
Hap_53 1   HPV28REF
Hap_54 1   HPV27REF
Hap_55 1   HPV26REF
Hap_56 19   HPV18REF GQ180792 GQ180791 GQ180790 GQ180789 GQ180788 GQ180787 GQ180786 GQ180785 GQ180784 KC456645 KC823226 KC823228 LC540539 LC540538 LC540537 LC540536 KC470230 KC470229
Hap_57 44   HPV16REF FJ610152 FJ610151 FJ610150 FJ610148 FJ610147 FJ610146 JQ004099 JQ004098 JQ004097 JQ004096 JQ004095 JQ004094 JQ004093 JQ004092 PV051151 PV051152 PV051153 PV051154 PV051155 PV051156 PV051157 PV051159 PV051160 PV051161 PV051163 PV051164 PV051165 PV051166 PV051167 KF954093 EU918764 KC823208 KC823207 KC823206 KC823205 LC027929 LC027226 AB889494 AF125673 MG850799 MG850798 KU684317 KU684316
Hap_58 1   HPV13REF
Hap_59 8   HPV11 JQ773412 JQ773411 JQ773410 JQ773409 JQ773408 MK463921 MK463922
Hap_60 1   HPV10REF
Hap_61 3   HPV7REF MK463913 MK463912
Hap_62 3   HPV6REF MK463909 MZ617452
Hap_63 1   HPV3REF
Hap_64 3   HPV2REF EF117891 EF117890
Hap_65 1   FJ610149
Hap_66 1   PV051158
Hap_67 1   KC823213
Hap_68 1   PQ662309
Hap_69 3   MW855288 MW855287 MW855285
Hap_70 1   KC823227
Hap_71 1   LC373210
Hap_72 1   AB542808
Hap_73 3   PX488480 PX488479 PX488478
Hap_74 1   KC470258
Hap_75 2   HQ537751 HQ537750
