# Supplementary material for: Evolutionary Dynamics of Human Papillomavirus in Thailand: Immunoinformatic Design of a Synergistic L1/L2 Vaccine Candidate
Source: Pharmaceuticals (Basel). 2026 May 12;19(5):758. doi: 10.3390/ph19050758 (PMC13209937; doi:10.3390/ph19050758)
Supplement: Supplementary file 1 [file pharmaceuticals-19-00758-s001.zip › File S1/Supplementary file_Haplotype E4.txt]

Haplotype  Number
Hap_1  1   HPV177REF
Hap_2  1   HPV160REF
Hap_3  2   HPV125REF HPV28REF
Hap_4  3   HPV117REF HPV94REF HPV3REF
Hap_5  1   HPV114REF
Hap_6  1   HPV106REF
Hap_7  2   HPV102REF HPV83REF
Hap_8  3   HPV97REF HPV45REF PV419491
Hap_9  2   HPV91REF HPV43REF
Hap_10  2   HPV90REF AB542808
Hap_11  1   HPV89REF
Hap_12  1   HPV87REF
Hap_13  3   HPV86REF HPV84REF HPV61REF
Hap_14  2   HPV85REF AF131950
Hap_15  4   HPV82REF AB027021 KF436803 KF436802
Hap_16  2   HPV81REF AJ620209
Hap_17  2   HPV78REF AB793779
Hap_18  2   HPV77REF HPV29REF
Hap_19  3   HPV74REF HPV44REF HPV13REF
Hap_20  3   HPV73REF KF436835 KF436836
Hap_21  1   HPV72REF
Hap_22  1   HPV71REF
Hap_23  1   HPV70REF
Hap_24  2   HPV69REF AB027020
Hap_25  1   HPV68REF
Hap_26  3   HPV67REF LC664140 LC664139
Hap_27  4   HPV66REF LC511686 EF177191 EF177190
Hap_28  1   HPV62REF
Hap_29  1   HPV59REF
Hap_30  18   HPV58REF HPV52REF HPV33REF KY225954 GQ472850 KC860271 LC373207 LC373206 LC373209 LC376008 LC270123 HQ537772 HQ537769 HQ537763 HQ537707 KF436865 HQ537751 HQ537750
Hap_31  3   HPV57REF MK463925 MK463924
Hap_32  4   HPV56REF HPV30 KF436850 KF436849
Hap_33  1   HPV54REF
Hap_34  3   HPV53REF KF436825 KF436823
Hap_35  8   HPV51REF KT725857 OR997964 PX488480 PX488479 PX488478 KF436884 KF436887
Hap_36  3   HPV42REF PV928711 PV928710
Hap_37  1   HPV40REF
Hap_38  5   HPV39REF PQ662310 PQ662309 KC470247 KC470249
Hap_39  10   HPV35REF MT217495 MT217494 MT217373 MT217332 MT217333 MT217489 MT218011 MT218010 MT217428
Hap_40  1   HPV34REF
Hap_41  1   HPV32REF
Hap_42  21   HPV31REF MT751003 MT750993 MT750982 MT750977 MT750960 MT750925 MT750923 MT750813 MT750785 MT750729 MT750720 MT750539 MT751001 MT751002 LC779618 LC779617 MT752570 MT752564 MT750966 MT750955
Hap_43  2   HPV27REF AB211993
Hap_44  1   HPV26REF
Hap_45  14   HPV18REF GQ180792 GQ180791 GQ180790 GQ180789 GQ180788 GQ180787 GQ180786 GQ180785 GQ180784 LC636308 LC636309 KC470229 KC470230
Hap_46  25   HPV16 FJ610149 FJ610148 FJ610147 JQ004093 JQ004092 PV051167 PV051166 PV051165 PV051164 PV051163 PV051161 PV051160 PV051157 PV051156 PV051153 PV051152 PV051151 EU430684 EU430668 LC027929 AB889494 AF125673 KU684317 KU684316
Hap_47  8   HPV11REF JQ773412 JQ773411 JQ773410 JQ773409 JQ773408 MK463921 MK463922
Hap_48  1   HPV10REF
Hap_49  3   HPV7REF MK463913 MK463912
Hap_50  3   HPV6REF MZ617452 MK463909
Hap_51  3   HPV2REF EF117891 EF117890
Hap_52  14   FJ610152 FJ610151 FJ610150 FJ610146 JQ004099 JQ004096 JQ004094 PV051159 PV051155 PV051154 KF954093 EU918764 LC027226 LC647457
Hap_53  5   JQ004098 JQ004097 JQ004095 PV051158 KU053942
Hap_54  1   MT750974
Hap_55  1   EU430676
Hap_56  2   GQ472851 EU918769
