# Supplementary material for: Evolutionary Dynamics of Human Papillomavirus in Thailand: Immunoinformatic Design of a Synergistic L1/L2 Vaccine Candidate
Source: Pharmaceuticals (Basel). 2026 May 12;19(5):758. doi: 10.3390/ph19050758 (PMC13209937; doi:10.3390/ph19050758)
Supplement: Supplementary file 1 [file pharmaceuticals-19-00758-s001.zip › File S1/Supplementary file_Haplotype E5.txt]

Haplotype Number
Hap_1 15   HPV177REF HPV58REF HPV33REF KY225954 KY225955 PV012301 EU918766 LC027930 LC027227 LC373209 LC373210 HQ537773 HQ537772 HQ537707 KF436865
Hap_2 1   HPV160REF
Hap_3 6   HPV125REF HPV45REF HPV44REF HPV28REF PV419455 PV419453
Hap_4 39   HPV117REF HPV91REF HPV74REF HPV40REF HPV31REF HPV13REF HPV7REF MT751003 MT750993 MT750982 MT750977 MT750974 MT750960 MT750925 MT750923 MT750813 MT750786 MT750767 MT750757 MT750671 MT750636 MT750616 MT750513 MT750785 MT750729 MT750720 MT750539 KU163568 KU163567 OR997964 KT725857 PV012272 PV012265 LC779617 LC779618 MT752570 PP706107 MT750955 MT750966
Hap_5 15   HPV114REF HPV68REF HPV27REF HPV16REF FJ610149 PV051167 PV051166 PV051163 PV051161 PV051160 PV051157 PV051153 PV051152 PV012257 PV012283
Hap_6 2   HPV106REF HPV6REF
Hap_7 1   HPV102REF
Hap_8 4   HPV97REF HPV62REF HPV32REF HPV10REF
Hap_9 1   HPV94REF
Hap_10 1   HPV90REF
Hap_11 1   HPV89REF
Hap_12 1   HPV87REF
Hap_13 1   HPV86REF
Hap_14 8   HPV85REF HPV70REF JQ773412 JQ773411 JQ773410 KC470290 KC470291 AF131950
Hap_15 1   HPV84REF
Hap_16 1   HPV83REF
Hap_17 1   HPV81REF
Hap_18 1   HPV78REF
Hap_19 1   HPV77REF
Hap_20 1   HPV74REF
Hap_21 17   HPV73REF HPV18REF GQ180792 GQ180791 GQ180790 GQ180789 GQ180788 GQ180787 GQ180786 GQ180785 GQ180784 PV012288 PV012292 LC636308 LC636309 KC470229 KC470230
Hap_22 1   HPV72REF
Hap_23 1   HPV71REF
Hap_24 13   HPV67REF HPV52 MZ374447 MZ374448 PV012246 LC373206 LC373207 LC664139 LC664140 HQ537751 HQ537750 HQ537783 HQ537784
Hap_25 1   HPV61REF
Hap_26 15   HPV59REF HPV35 MT217495 MT217494 MT217373 MT217332 MT217333 MT217488 MT217489 MT217490 PV012285 MT218010 MT218005 MT217427 MT217428
Hap_27 1   HPV57REF
Hap_28 1   HPV54REF
Hap_29 7   HPV44REF HPV11REF JQ773412 JQ773411 JQ773410 JQ773409 JQ773408
Hap_30 1   HPV43REF
Hap_31 5   HPV39REF PQ662309 PQ662310 KC470247 KC470249
Hap_32 2   HPV34REF PV012276
Hap_33 1   HPV29REF
Hap_34 1   HPV13REF
Hap_35 3   HPV11REF JQ773409 JQ773408
Hap_36 1   HPV6REF
Hap_37 1   HPV3REF
Hap_38 1   HPV2REF
Hap_39 35   FJ610152 FJ610151 FJ610150 FJ610148 FJ610147 FJ610146 JQ004099 JQ004098 JQ004097 JQ004096 JQ004095 JQ004094 JQ004093 JQ004092 PV051165 PV051164 PV051159 PV051158 PV051156 PV051155 PV051154 PV051151 EU430685 EU430677 EU430669 OR770885 OR770884 KF954093 EU918764 AB889494 AB889493 MG850799 AF125673 KU684316 KU684317
Hap_40 3   EU918769 KC470282 KC470283
Hap_41 1   GQ472851
