# Supplementary material for: Evolutionary Dynamics of Human Papillomavirus in Thailand: Immunoinformatic Design of a Synergistic L1/L2 Vaccine Candidate
Source: Pharmaceuticals (Basel). 2026 May 12;19(5):758. doi: 10.3390/ph19050758 (PMC13209937; doi:10.3390/ph19050758)
Supplement: Supplementary file 1 [file pharmaceuticals-19-00758-s001.zip › File S1/Supplementary file_Haplotype E6.txt]

Haplotype Number
Hap_1 1   HPV177REF
Hap_2 1   HPV160REF
Hap_3 1   HPV125REF
Hap_4 1   HPV117REF
Hap_5 1   HPV114REF
Hap_6 1   HPV106REF
Hap_7 1   HPV102REF
Hap_8 1   HPV97REF
Hap_9 1   HPV94REF
Hap_10 1   HPV91REF
Hap_11 1   HPV90REF
Hap_12 1   HPV89REF
Hap_13 1   HPV87REF
Hap_14 1   HPV86REF
Hap_15 2   HPV85REF AF131950
Hap_16 1   HPV84REF
Hap_17 1   HPV83REF
Hap_18 1   HPV82REF
Hap_19 3   HPV81REF OR659105 OR659103
Hap_20 1   HPV78REF
Hap_21 1   HPV77REF
Hap_22 1   HPV74REF
Hap_23 1   HPV73REF
Hap_24 1   HPV72REF
Hap_25 1   HPV71REF
Hap_26 1   HPV70REF
Hap_27 1   HPV7REF
Hap_28 1   HPV69REF
Hap_29 2   HPV68REF MK343272
Hap_30 1   HPV67REF
Hap_31 1   HPV66REF
Hap_32 1   HPV62REF
Hap_33 1   HPV61REF
Hap_34 1   HPV59REF
Hap_35 9   HPV58REF KC190290 KC190275 KC190291 KC190284 DQ057301 DQ057300 DQ057296 DQ057297
Hap_36 1   HPV57REF
Hap_37 3   HPV56REF KX645764 KX645763
Hap_38 1   HPV54REF
Hap_39 4   HPV53REF KU951279 KU951277 KU951273
Hap_40 53   HPV52REF AB663954 AB663940 AB663937 AB663933 AB663929 AB663927 AB663922 AB663920 AB663918 AB663916 AB663911 AB663910 AB663909 AB663905 AB663904 AB663903 AB663899 AB663896 AB663895 AB663890 AB663889 AB663874 AB663852 AB663850 AB663923 AB663916 AB663911 AB663910 AB663909 AB663905 AB663904 AB663903 AB663899 AB663896 AB663895 AB663890 AB663889 AB663954 AB663940 AB663937 AB663933 AB663929 AB663927 AB663922 AB663920 AB663918 AB663874 AB663852 AB663850 AB663923 KY888147 MH197025
Hap_41 4   HPV51REF MH577944 MW888957 MH577941
Hap_42 4   HPV45REF JQ976830 JQ976825 JQ976805
Hap_43 1   HPV44REF
Hap_44 1   HPV43REF
Hap_45 3   HPV42REF MT783411 PV928711
Hap_46 2   HPV40REF MK463923
Hap_47 7   HPV39REF MK343256 MK340878 MK340879 MK340882 KC470249 KC470247
Hap_48 9   HPV35REF MT217495 MT217494 MT217373 MT217490 MT217489 MT218010 MT217449 MT217333
Hap_49 1   HPV34REF
Hap_50 7   HPV33REF JQ976774 JQ976773 KX354754 OP900776 OP900777 OP971069
Hap_51 1   HPV32REF
Hap_52 24   HPV31REF MT751003 MT750982 MT750977 MT750974 MT750960 MT750925 MT750923 MT750897 MT750813 MT750786 MT750767 MT750757 MT750671 MT750636 MT750616 MT750513 MZ803034 MZ803035 MW546428 MT750539 MT750720 MT750729 MT750785
Hap_53 1   HPV30REF
Hap_54 1   HPV29REF
Hap_55 1   HPV28REF
Hap_56 1   HPV27REF
Hap_57 1   HPV26REF
Hap_58 30   HPV18REF GQ180792 GQ180791 GQ180790 GQ180789 GQ180788 GQ180785 GQ180784 MN705334 MN705333 MN705332 MN705331 MN705329 MN705328 MN705326 MN705325 MN705324 MN705323 MN705322 MN705321 MN705320 MN705319 MN705318 MK343253 MK343252 OP684076 OP684075 PX845556 PX852196 PX852195
Hap_59 350   HPV16REF KF466805.2 KF466804.2 KF466803.2 KF466802.2 KF466801.2 KF466800.2 KF466799.2 KF466798.2 KF466796.2 KF466795.2 KF466794.2 KF466793.2 KF466748.2 KF466695.2 KF466694.2 KF466693.2 KF466692.2 KF466691.2 KF466690.2 KF466689.2 KF466688.2 KF466687.2 KF466686.2 KF466685.2 KF466684.2 KF466683.2 KF466679.2 KF466678.2 KF466677.2 KF466676.2 KF466675.2 KF466674.2 KF466673.2 KF466672.2 KF466671.2 KF466670.2 KF466669.2 KF466668.2 KF466667.2 KF466666.2 KF466665.2 KF466664.2 KF466663.2 KF466662.2 KF466661.2 KF466660.2 KF466659.2 KF466657.2 KF466656.2 KF466655.2 KF466654.2 KF466514.2 KF466513.2 KF466512.2 KF466511.2 KF466510.2 MZ803051 MZ803050 MZ803046 MZ803045 MZ803042 AF548023 AF469198 FJ610152 FJ610151 FJ610150 FJ610149 FJ610148 FJ610147 FJ610146 JQ004099 JQ004098 JQ004097 JQ004096 JQ004095 JQ004094 JQ004093 JQ004092 AB663766 AB663765 AB663764 AB663763 AB663762 AB663761 AB663760 AB663759 AB663758 AB663756 AB663755 AB663754 AB663753 AB663752 AB663751 AB663750 AB663749 AB663748 AB663747 AB663746 AB663745 AB663744 AB663743 AB663742 AB663741 AB663740 AB663739 AB663737 AB663736 AB663735 AB663734 AB663733 AB663732 AB663731 AB663730 AB663729 AB663728 AB663727 AB663726 AB663725 AB663724 AB663723 AB663722 AB663721 AB663720 AB663719 AB663718 AB663717 AB663716 AB663715 AB663714 AB663713 AB663712 AB663711 AB663710 AB663709 AB663708 AB663707 AB663706 AB663705 AB663704 AB663703 AB663702 AB663701 AB663700 AB663699 AB663698 AB663697 AB663696 AB663695 AB663694 AB663693 AB663692 AB663691 AB663690 AB663689 AB663688 MH370229 MH370228 MH370227 MH370226 MH370225 MH370224 MH370223 MH370222 MH370221 MH370220 MH370219 MH370218 MH370217 MH370216 MH370215 MH370214 MH370213 MH370212 MH370211 MH370210 MH370209 MH370208 MH370207 MH370206 MH370204 MH370203 MH370202 MH370201 MH370200 MH370199 MH370198 MH370197 MH370196 MH370195 MH370194 MH370193 MH370192 MH370191 MH370190 MH370189 MH370188 MH370187 MH370186 MH370185 MH370184 MH370183 MH370182 MH370181 MH370180 MH370179 MH370178 MH370177 MH370176 MH370175 MH370174 MH370173 MH370172 MH370171 MH370170 MH370169 MH370168 MH370167 MH370166 MH370165 MH370164 AB663742 AB663741 AB663740 AB663739 AB663737 AB663736 AB663735 AB663734 AB663733 AB663732 AB663731 AB663730 AB663729 AB663728 AB663727 AB663726 AB663725 AB663724 AB663723 AB663722 AB663721 AB663720 AB663719 AB663766 AB663765 AB663764 AB663763 AB663762 AB663761 AB663760 AB663759 AB663758 AB663756 AB663755 AB663754 AB663753 AB663752 AB663751 AB663750 AB663749 AB663748 AB663747 AB663746 AB663745 AB663744 AB663743 AB663718 AB663717 AB663716 AB663715 AB663714 AB663713 AB663712 AB663711 AB663710 AB663709 AB663708 AB663707 AB663706 AB663705 AB663704 AB663703 AB663702 AB663701 AB663700 AB663699 AB663698 AB663697 AB663696 AB663695 AB663694 AB663693 AB663692 AB663691 AB663690 AB663689 AB663688 U89348 MN705374 MN705373 MN705372 MN705371 MN705370 MN705369 MN705368 MN705367 MN705366 MN705365 MN705364 MN705363 MN705362 MN705361 MN705359 MN705358 MN705357 MN705356 MN705355 MN705354 MN705353 MN705351 MN705350 MN705349 MN705348 MN705347 MN705346 MN705345 MN705344 MN705343 MN705342 MN705341 MN705340 MN705339 MN705338 MN705337 MN705336 MN705335 MZ803056 MZ803057 MZ803058 MZ803055 FJ429103 FJ415228 MG850289 MG850790 KR075503 MN987226 KR732977 KU684317 KU684316
Hap_60 1   HPV13REF
Hap_61 1   HPV11REF
Hap_62 1   HPV10REF
Hap_63 1   HPV6REF
Hap_64 1   HPV3REF
Hap_65 1   HPV2REF
Hap_66 1   KF466658.2
Hap_67 12   KF466605.2 KF466603.2 KF466601.2 KF466600.2 AF469197 AB663757 AB663738 MH370205 AB663738 AB663757 MN705360 MN705352
Hap_68 8   KF591353 JQ976829 JQ976819 JQ976807 KC470260 KC470258 MW546435 KF591363
Hap_69 3   JQ976828 JQ976812 JQ976811
Hap_70 20   JQ976827 JQ976826 JQ976824 JQ976823 JQ976822 JQ976821 JQ976820 JQ976818 JQ976817 JQ976816 JQ976815 JQ976814 JQ976813 JQ976810 JQ976809 JQ976808 JQ976806 JQ976804 JQ976803 MW546434
Hap_71 2   JQ773412 JQ773411
Hap_72 6   JQ773410 JQ773409 JQ773408 MK463922 MK463921 JN644141
Hap_73 4   GQ180787 GQ180786 MN705330 MN705327
Hap_74 1   MT217332
Hap_75 6   MT750993 PP706107 MT752571 MW546427 MT750966 MT750955
Hap_76 168   AB663953 AB663952 AB663951 AB663950 AB663949 AB663948 AB663946 AB663945 AB663944 AB663943 AB663942 AB663941 AB663939 AB663938 AB663936 AB663935 AB663934 AB663932 AB663931 AB663930 AB663928 AB663926 AB663925 AB663921 AB663919 AB663917 AB663915 AB663914 AB663913 AB663912 AB663908 AB663907 AB663906 AB663902 AB663901 AB663900 AB663898 AB663897 AB663894 AB663893 AB663892 AB663891 AB663888 AB663887 AB663886 AB663885 AB663884 AB663883 AB663882 AB663881 AB663880 AB663879 AB663878 AB663877 AB663875 AB663873 AB663872 AB663871 AB663869 AB663868 AB663867 AB663866 AB663865 AB663864 AB663863 AB663862 AB663861 AB663860 AB663859 AB663858 AB663857 AB663856 AB663855 AB663854 AB663853 AB663851 AB663848 AB663847 AB663846 AB663924 AB663915 AB663914 AB663913 AB663912 AB663908 AB663907 AB663906 AB663902 AB663901 AB663900 AB663898 AB663897 AB663894 AB663893 AB663892 AB663891 AB663888 AB663887 AB663886 AB663885 AB663953 AB663952 AB663951 AB663950 AB663949 AB663948 AB663946 AB663945 AB663944 AB663943 AB663942 AB663941 AB663939 AB663938 AB663936 AB663935 AB663934 AB663932 AB663931 AB663930 AB663928 AB663926 AB663925 AB663921 AB663919 AB663917 AB663884 AB663883 AB663882 AB663881 AB663880 AB663879 AB663878 AB663877 AB663875 AB663873 AB663872 AB663871 AB663869 AB663868 AB663867 AB663866 AB663865 AB663864 AB663863 AB663862 AB663861 AB663860 AB663859 AB663858 AB663857 AB663856 AB663855 AB663854 AB663853 AB663851 AB663848 AB663847 AB663846 AB663924 PX123599 PX123598 FJ415227 MT815262 MK343259 JN874457 DQ057294 DQ057293
Hap_77 7   AB663947 AB663876 AB663849 AB663947 AB663876 AB663849 PX123596
Hap_78 2   AB663870 AB663870
Hap_79 1   PX123597
Hap_80 1   KC190285
Hap_81 3   KX354758 OQ672676 OQ672675
Hap_82 3   OP900664 OP900665 MW546429
Hap_83 2   OL854085 OL854084
Hap_84 1   OR659104
Hap_85 4   MK874672 MK874661 KC470283 KC470282
Hap_86 1   MT218011
Hap_87 1   DQ057295
Hap_88 1   DQ057292
Hap_89 1   KJ675776
Hap_90 2   KC470230 KR732978
Hap_91 1   KF436865
Hap_92 1   AF126428
Hap_93 2   OP971071 U31791
Hap_94 1   OP971028
Hap_95 1   MN987224
Hap_96 1   MT217428
Hap_97 4   MW546433 MW546432 JQ976783 JQ976782
Hap_98 5   KX061183 KX400751 KX400746 KX400745 KX400744
