# Supplementary material for: Evolutionary Dynamics of Human Papillomavirus in Thailand: Immunoinformatic Design of a Synergistic L1/L2 Vaccine Candidate
Source: Pharmaceuticals (Basel). 2026 May 12;19(5):758. doi: 10.3390/ph19050758 (PMC13209937; doi:10.3390/ph19050758)
Supplement: Supplementary file 1 [file pharmaceuticals-19-00758-s001.zip › File S1/Supplementary file_Haplotype E7.txt]

Haplotype Number
Hap_1 1   HPV177REF
Hap_2 1   HPV160REF
Hap_3 1   HPV125REF
Hap_4 1   HPV117REF
Hap_5 1   HPV114REF
Hap_6 1   HPV106REF
Hap_7 1   HPV102REF
Hap_8 1   HPV97REF
Hap_9 1   HPV94REF
Hap_10 2   HPV91REF PV012302
Hap_11 1   HPV90REF
Hap_12 1   HPV89REF
Hap_13 2   HPV87REF KU195253
Hap_14 1   HPV86REF
Hap_15 2   HPV85REF AF131950
Hap_16 1   HPV84REF
Hap_17 1   HPV83REF
Hap_18 1   HPV82REF
Hap_19 4   HPV81REF OR659115 MK463926 AJ620209
Hap_20 1   HPV78REF
Hap_21 1   HPV77REF
Hap_22 1   HPV74REF
Hap_23 1   HPV73REF
Hap_24 1   HPV72REF
Hap_25 1   HPV71REF
Hap_26 1   HPV70REF
Hap_27 2   HPV69REF AB027020
Hap_28 2   HPV68REF MK343390
Hap_29 2   HPV67REF LC664140
Hap_30 1   HPV66REF
Hap_31 1   HPV62REF
Hap_32 1   HPV61REF
Hap_33 3   HPV59REF MT783417 KU195240
Hap_34 1   HPV58REF
Hap_35 1   HPV57REF
Hap_36 3   HPV56REF KX645764 KX645763
Hap_37 1   HPV54REF
Hap_38 4   HPV53REF GQ472849 KU951279 KU951278
Hap_39 3   HPV52REF AB664063 HQ537751
Hap_40 5   HPV51REF KT725857 PX488480 PX488479 PX488478
Hap_41 10   HPV45REF JQ976825 JQ976819 JQ976812 JQ976811 JQ976807 MH041320 MH041319 KC470260 KC470258
Hap_42 1   HPV44REF
Hap_43 1   HPV43REF
Hap_44 1   HPV42REF
Hap_45 1   HPV40REF
Hap_46 6   HPV39REF MK343374 PQ662310 PQ662309 KC470249 KC470247
Hap_47 9   HPV35REF MT217373 MT217494 MT217495 MT217332 MT217490 MT217489 MT218011 MT218010
Hap_48 1   HPV34REF
Hap_49 7   HPV33REF JQ976773 JQ976774 KX354758 KX354757 EU918766 HQ537707
Hap_50 1   HPV32REF
Hap_51 1   HPV31REF
Hap_52 3   HPV30REF PV012306 PV012294
Hap_53 1   HPV29REF
Hap_54 1   HPV28REF
Hap_55 1   HPV27REF
Hap_56 1   HPV26REF
Hap_57 107   HPV16REF JQ004092 JQ004093 JQ004094 JQ004096 JQ004099 FJ610146 FJ610147 FJ610148 FJ610149 FJ610150 FJ610151 FJ610152 AF469197 AF469198 AF548023 MH370228 MH370227 MH370226 MH370225 MH370222 MH370221 MH370220 MH370219 MH370218 MH370217 MH370216 MH370214 MH370213 MH370212 MH370211 MH370210 MH370209 MH370207 MH370206 MH370205 MH370204 MH370203 MH370202 MH370201 MH370200 MH370199 MH370198 MH370197 MH370196 MH370195 MH370194 MH370193 MH370192 MH370191 MH370190 MH370189 MH370188 MH370187 MH370186 MH370185 MH370184 MH370182 MH370181 MH370180 MH370179 MH370178 MH370177 MH370176 MH370175 MH370174 MH370173 MH370172 MH370171 MH370170 MH370169 MH370166 MH370164 PV051151 PV051152 PV051153 PV051154 PV051155 PV051156 PV051157 PV051158 PV051159 PV051160 PV051161 PV051163 PV051164 PV051165 PV051166 PV051167 FJ429103 FJ415228 AF477385 OQ659460 LC027929 LC027226 MH370207 PQ777103 PQ777108 PQ777109 PQ777111 PQ777112 PQ777113 PQ777114 PQ777115 PQ777119 PQ777122 MG848515
Hap_58 20   HPV18REF GQ180784 GQ180785 GQ180786 GQ180787 GQ180788 GQ180789 GQ180790 GQ180791 GQ180792 KY457840 KY457839 LC540512 LC540501 PQ777102 PQ777107 PQ777117 PQ777120 KC470230 KC470229
Hap_59 1   HPV13REF
Hap_60 8   HPV11REF JQ773408 JQ773409 JQ773410 JQ773411 JQ773412 MK463922 MK463921
Hap_61 1   HPV10REF
Hap_62 1   HPV7REF
Hap_63 3   HPV6REF MK463909 MZ617452
Hap_64 1   HPV3REF
Hap_65 1   HPV2REF
Hap_66 29   MT750513 MT750616 MT750636 MT750671 MT750757 MT750767 MT750786 MT750813 MT750897 MT750923 MT750925 MT750960 MT750974 MT750977 MT750982 MT750993 MT751003 KU163568 KU163567 MT751002 MT751001 LC779618 LC779617 PQ777104 PQ777105 PQ777121 PV654144 PP706107 MT752571
Hap_67 12   JQ004095 JQ004097 JQ004098 MH370229 MH370224 MH370208 MH370183 MH370168 MH370167 MH370165 MH370229 KU053936
Hap_68 6   JQ976873 JQ976852 LC373210 PQ777106 PQ777110 JX896411
Hap_69 25   JQ976827 JQ976828 JQ976829 JQ976830 KF591353 JQ976826 JQ976824 JQ976823 JQ976822 JQ976821 JQ976820 JQ976818 JQ976817 JQ976816 JQ976815 JQ976814 JQ976813 JQ976810 JQ976809 JQ976808 JQ976806 JQ976805 JQ976804 JQ976803 MK343376
Hap_70 2   MH370223 MH370215
Hap_71 6   PX123599 PX123598 PX123597 PX123596 FJ415227 AB664044
Hap_72 3   JQ976850 JX896407 JX896416
Hap_73 3   MH348941 MH348940 HQ537763
Hap_74 1   MT815271
Hap_75 1   MH577944
Hap_76 3   MK874672 KC470282 KC470283
Hap_77 1   GQ472851
Hap_78 1   PV928711
Hap_79 1   GQ472847
Hap_80 2   MK463913 MK463912
Hap_81 1   PV012302
Hap_82 1   LC664139
Hap_83 2   D50548 U31779
Hap_84 2   D26561 D90252
Hap_85 2   D50547 U31778
Hap_86 2   NC_001693 U31792
Hap_87 1   AB793779
Hap_88 1   AB542808
Hap_89 3   PQ777101 PQ777116 PQ777118
Hap_90 1   KJ675804
Hap_91 1   JX896410
Hap_92 1   KF436865
