# Supplementary material for: Evolutionary Dynamics of Human Papillomavirus in Thailand: Immunoinformatic Design of a Synergistic L1/L2 Vaccine Candidate
Source: Pharmaceuticals (Basel). 2026 May 12;19(5):758. doi: 10.3390/ph19050758 (PMC13209937; doi:10.3390/ph19050758)
Supplement: Supplementary file 1 [file pharmaceuticals-19-00758-s001.zip › File S1/Supplementary file_Haplotype HLA-A.txt]

Haplotype Number
Hap_1 2   OQ587942, HLA-A*02030101
Hap_2 4   AH005643, AH005644
Hap_3 3   AH005662, AH005663
Hap_4 3   AH005646, AH005647
Hap_5 2   AH005648, HLA-A*24020101
Hap_6 4   AH005650, AH005664
Hap_7 5   AH005651, AH005653
Hap_8 1   PV334949
Hap_9 4   AH005654, AH005656
Hap_10 1   MH719196
Hap_11 1   MN709395
Hap_12 1   HLA-A*01010101
Hap_13 1   HLA-A*01030101
Hap_14 1   HLA-A*02010101
Hap_15 1   HLA-A*02020101
Hap_16 1   HLA-A*02060101
Hap_17 1   HLA-A*02070101
Hap_18 1   HLA-A*02110101
Hap_19 1   HLA-A*02170201
Hap_20 1   HLA-A*022001
Hap_21 1   HLA-A*03010101
Hap_22 1   HLA-A*03020101
Hap_23 1   HLA-A*11030101
Hap_24 1   HLA-A*23010101
Hap_25 1   HLA-A*26010101
Hap_26 1   HLA-A*29010101
Hap_27 1   HLA-A*30010101
Hap_28 1   HLA-A*31010201
Hap_29 1   HLA-A*32010101
Hap_30 1   HLA-A*33010101
Hap_31 1   HLA-A*33030101
Hap_32 1   HLA-A*34010101
Hap_33 1   HLA-A*68010101
Hap_34 1   HLA-A*68020101
Hap_35 1   HLA-A*74010101
