# Supplementary material for: Evolutionary Dynamics of Human Papillomavirus in Thailand: Immunoinformatic Design of a Synergistic L1/L2 Vaccine Candidate
Source: Pharmaceuticals (Basel). 2026 May 12;19(5):758. doi: 10.3390/ph19050758 (PMC13209937; doi:10.3390/ph19050758)
Supplement: Supplementary file 1 [file pharmaceuticals-19-00758-s001.zip › File S1/Supplementary file_Haplotype HLA-B.txt]

MH423502
AH005124
AH005121
AH005120
AH005119
AH009017
AH009016
AH005123
AH005122
AH005116
AH005115
AH005114
AH005113
GQ472773
AF014790
AF014789
AF014788
AF014787
AF014786
AF014785
AF014784
AF014783
AF014782
AF014781
AF014780
AF014779
AF014778
AF014777
AF014776
AF014775
AF014774
AF014773
AF014772
AF014771
AF014770
AF014769
PQ631131
PQ212955
OQ129373
MN536009
MN520597
U83581
U83580
