# Supplementary material for: Evolutionary Dynamics of Human Papillomavirus in Thailand: Immunoinformatic Design of a Synergistic L1/L2 Vaccine Candidate
Source: Pharmaceuticals (Basel). 2026 May 12;19(5):758. doi: 10.3390/ph19050758 (PMC13209937; doi:10.3390/ph19050758)
Supplement: Supplementary file 1 [file pharmaceuticals-19-00758-s001.zip › File S1/Supplementary file_Haplotype HLA-C.txt]

Haplotype  Number
Hap_1 2   HLA-C*01020101 GQ472773
Hap_2 1   HLA-C*020201
Hap_3 1   HLA-C*02020201
Hap_4 1   HLA-C*030201
Hap_5 1   HLA-C*03030101
Hap_6 1   HLA-C*03040101
Hap_7 1   HLA-C*0308
Hap_8 1   HLA-C*030901
Hap_9 1   HLA-C*04010101
Hap_10 1   HLA-C*04030101
Hap_11 1   HLA-C*040601
Hap_12 1   HLA-C*05010101
Hap_13 1   HLA-C*06020101
Hap_14 1   HLA-C*07010101
Hap_15 1   HLA-C*07020101
Hap_16 2   HLA-C*07040101 MH639009
Hap_17 2   HLA-C*08010101 HLA-C*08030101
Hap_18 1   HLA-C*08020101
Hap_19 2   HLA-C*120201 HLA-C*12020201
Hap_20 1   HLA-C*12030101
Hap_21 1   HLA-C*120401
Hap_22 1   HLA-C*12040201
Hap_23 2   HLA-C*14020101 MN536012
Hap_24 1   HLA-C*15020101
Hap_25 2   HLA-C*15050101 FN673682
Hap_26 1   HLA-C*16020101
Hap_27 1   HLA-C*1702
Hap_28 1   HLA-C*18010101
Hap_29 2   MN747144 MN536008
Hap_30 1   OQ107453
