# Supplementary material for: Evolutionary Dynamics of Human Papillomavirus in Thailand: Immunoinformatic Design of a Synergistic L1/L2 Vaccine Candidate
Source: Pharmaceuticals (Basel). 2026 May 12;19(5):758. doi: 10.3390/ph19050758 (PMC13209937; doi:10.3390/ph19050758)
Supplement: Supplementary file 1 [file pharmaceuticals-19-00758-s001.zip › File S1/Supplementary file_Haplotype HLA-DPB1.txt]

Haplotype Number
Hap_1 1   HLA-DPB1*010101
Hap_2 1   HLA-DPB1*020102
Hap_3 1   HLA-DPB1*030101
Hap_4 1   HLA-DPB1*040101
Hap_5 1   HLA-DPB1*050101
Hap_6 1   HLA-DPB1*0601
Hap_7 1   HLA-DPB1*0801
Hap_8 1   HLA-DPB1*0202
Hap_9 1   HLA-DPB1*0402
Hap_10 1   HLA-DPB1*0901
Hap_11 1   HLA-DPB1*1001
Hap_12 1   HLA-DPB1*110101
Hap_13 1   HLA-DPB1*1301
Hap_14 1   HLA-DPB1*1401
Hap_15 1   HLA-DPB1*1501
Hap_16 1   HLA-DPB1*1601
Hap_17 1   HLA-DPB1*1701
Hap_18 1   HLA-DPB1*1801
Hap_19 1   HLA-DPB1*1901
Hap_20 1   HLA-DPB1*200101
Hap_21 1   HLA-DPB1*2101
Hap_22 1   HLA-DPB1*2201
Hap_23 3   HLA-DPB1*260102 MN747145 MN709396
Hap_24 1   HLA-DPB1*3101
Hap_25 1   HLA-DPB1*350101
Hap_26 1   KJ780721
Hap_27 2   MN536013 MN530932
Hap_28 1   MN536010
Hap_29 1   MN709393
