# Supplementary material for: Evolutionary Dynamics of Human Papillomavirus in Thailand: Immunoinformatic Design of a Synergistic L1/L2 Vaccine Candidate
Source: Pharmaceuticals (Basel). 2026 May 12;19(5):758. doi: 10.3390/ph19050758 (PMC13209937; doi:10.3390/ph19050758)
Supplement: Supplementary file 1 [file pharmaceuticals-19-00758-s001.zip › File S1/Supplementary file_Haplotype HLA-DQB1.txt]

Haplotype Number
Hap_1 2   HLA-DQB1*020101 HLA-DQB1*0202
Hap_2 1   HLA-DQB1*030101
Hap_3 1   HLA-DQB1*030201
Hap_4 1   HLA-DQB1*030302
Hap_5 1   HLA-DQB1*040101
Hap_6 1   HLA-DQB1*0402
Hap_7 3   HLA-DQB1*050101 KY563265 MN709397
Hap_8 1   HLA-DQB1*050201
Hap_9 2   HLA-DQB1*050301 MN530933
Hap_10 1   HLA-DQB1*060101
Hap_11 1   HLA-DQB1*060201
Hap_12 1   HLA-DQB1*060301
Hap_13 1   HLA-DQB1*060401
Hap_14 2   HLA-DQB1*060501 HLA-DQB1*0609
Hap_15 2   HLA-DQB1*0610 Z75044
Hap_16 1   PQ800097
Hap_17 1   MN536014
