# Supplementary material for: Evolutionary Dynamics of Human Papillomavirus in Thailand: Immunoinformatic Design of a Synergistic L1/L2 Vaccine Candidate
Source: Pharmaceuticals (Basel). 2026 May 12;19(5):758. doi: 10.3390/ph19050758 (PMC13209937; doi:10.3390/ph19050758)
Supplement: Supplementary file 1 [file pharmaceuticals-19-00758-s001.zip › File S1/Supplementary file_Haplotype HLADRB1.txt]

Haplotype Number
Hap_1 1   HLA-DRB1*01010101
Hap_2 1   HLA-DRB1*01020101
Hap_3 1   HLA-DRB1*03010101
Hap_4 1   HLA-DRB1*04010101
Hap_5 1   HLA-DRB1*040201
Hap_6 1   HLA-DRB1*04030101
Hap_7 1   HLA-DRB1*04040101
Hap_8 1   HLA-DRB1*04050101
Hap_9 1   HLA-DRB1*040601
Hap_10 2   HLA-DRB1*07010101, MN709398
Hap_11 1   HLA-DRB1*08010101
Hap_12 1   HLA-DRB1*08020101
Hap_13 1   HLA-DRB1*08030201
Hap_14 1   HLA-DRB1*0812
Hap_15 1   HLA-DRB1*0819
Hap_16 1   HLA-DRB1*09010201
Hap_17 1   HLA-DRB1*10010101
Hap_18 1   HLA-DRB1*11010101
Hap_19 1   HLA-DRB1*11020101
Hap_20 1   HLA-DRB1*110401
Hap_21 1   HLA-DRB1*1105
Hap_22 1   HLA-DRB1*110601
Hap_23 1   HLA-DRB1*120101
Hap_24 1   HLA-DRB1*120201
Hap_25 1   HLA-DRB1*130101
Hap_26 2   HLA-DRB1*130201, PQ154481
Hap_27 1   HLA-DRB1*1312
Hap_28 1   HLA-DRB1*140101
Hap_29 1   HLA-DRB1*140301
Hap_30 2   HLA-DRB1*1404, MN709394
Hap_31 1   HLA-DRB1*140501
Hap_32 1   HLA-DRB1*140701
Hap_33 1   HLA-DRB1*1422
Hap_34 1   HLA-DRB1*15010101
Hap_35 1   HLA-DRB1*150202
Hap_36 1   HLA-DRB1*15030101
Hap_37 1   HLA-DRB1*1506
Hap_38 1   HLA-DRB1*160101
Hap_39 1   HLA-DRB1*160201
Hap_40 1   HLA-DRB1*160501
Hap_41 1   MN629479
Hap_42 1   MN536011
Hap_43 1   MN530934
Hap_44 1   MN530935
