# Supplementary material for: Evolutionary Dynamics of Human Papillomavirus in Thailand: Immunoinformatic Design of a Synergistic L1/L2 Vaccine Candidate
Source: Pharmaceuticals (Basel). 2026 May 12;19(5):758. doi: 10.3390/ph19050758 (PMC13209937; doi:10.3390/ph19050758)
Supplement: Supplementary file 1 [file pharmaceuticals-19-00758-s001.zip › File S1/Supplementary file_Haplotype L1.txt]

Haplotype   Number                                                                                                                                                                                                                                                                                                                                                                                                                                             
Hap_1   1   HPV177REF                                                                                                                                                                                                                                                                                                                                                                                                                                          
Hap_2   1   HPV160REF                                                                                                                                                                                                                                                                                                                                                                                                                                          
Hap_3   1   HPV125REF                                                                                                                                                                                                                                                                                                                                                                                                                                          
Hap_4   1   HPV117REF                                                                                                                                                                                                                                                                                                                                                                                                                                          
Hap_5   1   HPV114REF                                                                                                                                                                                                                                                                                                                                                                                                                                          
Hap_6   1   HPV106REF                                                                                                                                                                                                                                                                                                                                                                                                                                          
Hap_7   4   HPV102REF   EU911418   EU911417   EU911416                                                                                                                                                                                                                                                                                                                                                                                                                                 
Hap_8   1   HPV97REF                                                                                                                                                                                                                                                                                                                                                                                                                                          
Hap_9   1   HPV94REF                                                                                                                                                                                                                                                                                                                                                                                                                                          
Hap_10   3   HPV91REF   PV012302   PV012265                                                                                                                                                                                                                                                                                                                                                                                                                                    
Hap_11   2   HPV90REF   AB542808                                                                                                                                                                                                                                                                                                                                                                                                                                       
Hap_12   1   HPV89REF                                                                                                                                                                                                                                                                                                                                                                                                                                          
Hap_13   1   HPV87REF                                                                                                                                                                                                                                                                                                                                                                                                                                          
Hap_14   1   HPV86REF                                                                                                                                                                                                                                                                                                                                                                                                                                          
Hap_15   2   HPV85REF   AF131950                                                                                                                                                                                                                                                                                                                                                                                                                                       
Hap_16   2   HPV84REF   EU911631                                                                                                                                                                                                                                                                                                                                                                                                                                       
Hap_17   1   HPV83REF                                                                                                                                                                                                                                                                                                                                                                                                                                          
Hap_18   5   HPV82REF   EU911536   EU911535   EU911534   EU911046                                                                                                                                                                                                                                                                                                                                                                                                                              
Hap_19   12   HPV81REF   KM501530   KM501529   KM501528   EU911479   EU911478   EU911476   EU911475   MK463926   JQ902135   PV012259   AJ620209                                                                                                                                                                                                                                                                                                                                                                                                         
Hap_20   1   HPV78REF                                                                                                                                                                                                                                                                                                                                                                                                                                          
Hap_21   1   HPV77REF                                                                                                                                                                                                                                                                                                                                                                                                                                          
Hap_22   10   HPV74REF   EU911630   EU911629   EU911626   EU911625   EU911624   EU911355   EU911354   EU911353   EU911352                                                                                                                                                                                                                                                                                                                                                                                                               
Hap_23   7   HPV73REF   EU911527   EU911526   EU911525   EU911524   EU911523   EU911522                                                                                                                                                                                                                                                                                                                                                                                                                        
Hap_24   1   HPV72REF                                                                                                                                                                                                                                                                                                                                                                                                                                          
Hap_25   1   HPV71REF                                                                                                                                                                                                                                                                                                                                                                                                                                          
Hap_26   13   HPV70REF   FJ797813   FJ797812   FJ797811   EU911504   EU911492   EU911491   EU911489   EU911338   EU911337   EU911336   EU911335   EU911334                                                                                                                                                                                                                                                                                                                                                                                                      
Hap_27   1   HPV68REF                                                                                                                                                                                                                                                                                                                                                                                                                                          
Hap_28   21   HPV67REF   EU911682   EU911681   EU911680   EU911655   EU911654   EU911653   EU911652   EU911651   EU911650   EU911570   EU911466   EU911464   EU911463   EU911462   EU911359   EU911098   EU911096   EU911095   EU911093   LC664140                                                                                                                                                                                                                                                                                                                                                                              
Hap_29   1   HPV69REF                                                                                                                                                                                                                                                                                                                                                                                                                                          
Hap_30   31   HPV66REF   EU911674   EU911672   EU911671   EU911669   EU911668   EU911667   EU911559   EU911484   EU911483   EU911482   EU911480   EU911467   EU911465   EU911460   EU911376   EU911372   EU911331   EU911330   EU911329   EU911328   EU911311   EU911310   EU911309   EU911308   EU911307   EU911306   EU911100   LC511686   MW012748   OQ281961                                                                                                                                                                                                                                                                                                                                                
Hap_31   5   HPV62REF   EU911370   EU911305   EU911301   EU911300                                                                                                                                                                                                                                                                                                                                                                                                                              
Hap_32   12   HPV61REF   EU911662   EU911661   EU911660   EU911658   EU911657   EU911656   EU911362   EU911361   EU911360   EU911358   EU911357                                                                                                                                                                                                                                                                                                                                                                                                         
Hap_33   53   HPV59REF   FJ797810   FJ797809   FJ797808   FJ797807   FJ797806   FJ797805   EU911649   EU911647   EU911646   EU911645   EU911643   EU911607   EU911606   EU911605   EU911604   EU911602   EU911601   EU911600   EU911584   EU911583   EU911582   EU911581   EU911580   EU911579   EU911394   EU911393   EU911392   EU911391   EU911390   EU911389   EU911388   EU911387   EU911385   EU911380   EU911290   EU911289   EU911284   EU911191   EU911190   EU911188   EU911186   EU911185   EU911176   EU911174   EU911172   EU911126   EU911125   EU911108   EU911107   EU911104   EU911103   EU911102                                                                                                                                                                                                                                                                              
Hap_34   97   HPV58REF   HM639594   HM639589   HM639573   HM639484   HM639483   HM639391   FJ797804   FJ797803   FJ797802   FJ797801   FJ797800   FJ797799   FJ797798   FJ797797   FJ797796   FJ797795   FJ797794   FJ797793   FJ797792   FJ797791   FJ797790   FJ797789   FJ797788   FJ797787   FJ797786   FJ797785   FJ797784   FJ797773   FJ797772   FJ797771   FJ797770   FJ797769   EU911679   EU911678   EU911677   EU911676   EU911675   EU911619   EU911617   EU911521   EU911520   EU911519   EU911316   EU911315   EU911314   EU911313   EU911312   EU911253   EU911252   EU911251   EU911250   EU911249   EU911248   EU911247   EU911158   EU911157   EU911151   EU911149   EU911148   EU911147   EU911146   EU911145   EU911144   EU911143   EU911129   EU911128   EU911124   EU911122   EU911099   EU911097   EU911094   EU911079   EU911078   EU911077   EU911076   EU911075   EU911074   EU911073   EU911072   EU911071   EU911024   EU911023   EU911022   EU911021   EU911020   EU911018   KY225954   GQ472850   EU918766   PQ186022   HM639712   HM639665   LC373210   LC373209   U45927   KF436865                                                                                                                                          
Hap_35   1   HPV57REF                                                                                                                                                                                                                                                                                                                                                                                                                                          
Hap_36   51   HPV56REF   KC815983   KC815982   KC815981   EU911623   EU911622   EU911621   EU911620   EU911618   EU911616   EU911612   EU911561   EU911560   EU911558   EU911557   EU911556   EU911555   EU911554   EU911506   EU911505   EU911503   EU911502   EU911501   EU911500   EU911499   EU911498   EU911497   EU911496   EU911495   EU911494   EU911493   EU911487   EU911485   EU911333   EU911332   EU911294   EU911167   EU911166   EU911165   EU911164   EU911163   EU911139   EU911137   EU911136   EU911135   EU911031   EU911030   EU911029   MT7834165471-7093   JQ902126   KT070132                                                                                                                                                                                                                                                                                    
Hap_37   3   HPV54REF   KC815979   EU911047                                                                                                                                                                                                                                                                                                                                                                                                                                    
Hap_38   12   HPV53REF   EU911471   EU911092   EU911091   EU911090   EU911089   EU911088   EU911087   GQ4728495658-7157   KU951266   KU951265   JQ902124                                                                                                                                                                                                                                                                                                                                                                                                         
Hap_39   21   HPV52REF   FJ797783   FJ797782   FJ797781   EU911413   EU911411   EU911282   EU911281   EU911280   EU911279   EU911278   EU911182   EU911181   EU911180   EU911179   EU911168   KF225497   Indonesia   DQ057320   KJ676095   KJ676058   KJ676057                                                                                                                                                                                                                                                                                                                                                                           
Hap_40   6   HPV51REF   --888944   --888943   I-aq   I-aq   I-aq                                                                                                                                                                                                                                                                                                                                                                                                                           
Hap_41   9   HPV45REF   EU911459   EU911458   EU911457   EU911456   EU911454   EU911453   EU911451   DQ0800021508-3049                                                                                                                                                                                                                                                                                                                                                                                                                  
Hap_42   13   HPV44REF   EU911562   EU911552   EU911551   EU911549   EU911548   EU911547   EU911343   EU911342   EU911339   EU911171   EU911170   EU911169                                                                                                                                                                                                                                                                                                                                                                                                      
Hap_43   3   HPV43REF   JQ902119   PV0122835773-7368                                                                                                                                                                                                                                                                                                                                                                                                                                    
Hap_44   32   HPV42REF   EU911438   EU911437   EU911436   EU911435   EU911434   EU911433   EU911432   EU911304   EU911302   EU911298   EU911288   EU911287   EU911286   EU911285   EU911283   EU911214   EU911213   EU911212   EU911211   EU911210   EU911209   EU911208   EU911207   EU911156   EU911154   EU911153   EU911152   EU911150   GQ4728475837-7345   MT7834115816-7345   PV9287115837-7345                                                                                                                                                                                                                                                                                                                                             
Hap_45   2   HPV40REF   MK463923                                                                                                                                                                                                                                                                                                                                                                                                                                       
Hap_46   35   HPV39REF   EU911488   EU911269   EU911268   EU911267   EU911266   EU911265   EU911264   EU911263   EU911262   EU911246   EU911245   EU911244   EU911243   EU911242   EU911241   EU911240   EU911239   EU911237   EU911121   EU911120   EU911119   EU911118   EU911117   EU911116   EU911045   EU911044   EU911043   EU911042   EU911041   EU911040   EU911039   PQ6623105643-7160   KC4702495643-7160   KC4702475643-7160                                                                                                                                                                                                                                                                                                                                    
Hap_47   11   HPV35REF   MT217495   MT217494   MT217373   MT217332   MT2173335601-7109   MT2174905450-6956   MT2174895601-7109   JQ902115   MT2180115562-7070   MT2180105601-7109                                                                                                                                                                                                                                                                                                                                                                                                            
Hap_48   2   HPV34REF   EU911644                                                                                                                                                                                                                                                                                                                                                                                                                                       
Hap_49   16   HPV33REF   FJ797774   EU911184   EU911114   EU911112   EU911111   EU911109   EU911061   EU911060   EU911059   EU911058   PQ186024   PQ186023   U45897   U45896   HQ5377075594-7093                                                                                                                                                                                                                                                                                                                                                                                             
Hap_50   2   HPV32REF   KC815978                                                                                                                                                                                                                                                                                                                                                                                                                                       
Hap_51   46   HPV31REF   MT751003   MT750993   MT750982   MT750977   MT750974   MT750960   MT750925   MT750923   MT750897   MT750813   MT750786   MT750767   MT750757   MT750671   MT750636   MT750616   MT750513   EU911611   EU911366   EU911365   EU911086   EU911085   EU911084   EU911083   EU911082   EU911038   EU911035   EU911034   EU911012   EU911011   EU911010   EU911009   EU911008   EU911007   EU911006   MT7507855552-7066   MT7507295552-7066   MT7507205552-7066   MT7505395552-7066   KU163583   PQ177833   LC7796185558-7072   LC7796175528-7042   PP7061075552-7066   MT7525715663-7066                                                                                                                                                                                                                                                                                                   
Hap_52   1   HPV30REF                                                                                                                                                                                                                                                                                                                                                                                                                                          
Hap_53   1   HPV29REF                                                                                                                                                                                                                                                                                                                                                                                                                                          
Hap_54   1   HPV28REF                                                                                                                                                                                                                                                                                                                                                                                                                                          
Hap_55   1   HPV27REF                                                                                                                                                                                                                                                                                                                                                                                                                                          
Hap_56   8   HPV26REF   EU911386   EU911384   EU911383   EU911379   EU911378   EU911199   EU911194                                                                                                                                                                                                                                                                                                                                                                                                                     
Hap_57   50   HPV18REF   GQ180792   GQ180791   GQ180790   GQ180789   GQ180788   GQ180787   GQ180786   GQ180785   GQ180784   FJ797768   FJ797767   FJ797766   FJ797765   FJ797764   FJ797763   FJ797762   FJ797761   FJ797760   FJ797759   FJ797758   FJ797757   FJ797756   FJ797755   KM501551   KM501550   KM501549   EU911545   EU911544   EU911543   EU911542   EU911404   EU911403   EU911402   EU911401   EU911400   EU911399   EU911398   EU911397   EU911396   EU911395   KF225496   KY457840796-2502   KY457839796-2502   KY457840796-2502   KY457839796-2502   LC6363095430-7136   LC6363085430-7136   KT164597   FJ528600                                                                                                                                                                                                                                                                                       
Hap_58   143   HPV16REF   KC894681   KC894680   KC894679   KC894678   KC894677   KC894676   KC894675   KC894674   KC894673   FJ610152   FJ610151   FJ610150   FJ610149   FJ610148   FJ610147   FJ610146   JQ004099   JQ004096   JQ004094   JQ004093   JQ004092   FJ797754   FJ797753   FJ797752   FJ797751   FJ797750   FJ797749   FJ797748   FJ797747   FJ797746   FJ797745   FJ797744   FJ797743   FJ797742   FJ797741   FJ797740   FJ797739   FJ797738   FJ797737   FJ797736   FJ797735   FJ797734   FJ797733   FJ797732   FJ797731   FJ797730   FJ797729   FJ797728   FJ797727   FJ797726   FJ797725   FJ797724   FJ797723   FJ797722   FJ797721   FJ797720   FJ797719   FJ797718   FJ797717   FJ797716   FJ797715   FJ797714   FJ797713   FJ797712   FJ797711   FJ797710   FJ797709   FJ797708   FJ797707   KM501546   KM501545   KM501544   KM501543   KM501542   KM501541   PV0511675617-7134   PV0511665617-7134   PV0511655617-7134   PV0511645617-7134   PV0511635617-7134   PV0511615617-7134   PV0511595617-7134   PV0511575617-7134   PV0511565617-7134   PV0511555617-7134   PV0511545617-7134   PV0511535617-7134   PV0511525617-7134   PV0511515617-7134   EU911673   EU911666   EU911665   EU911477   EU911474   EU911472   EU911470   EU911469   EU911468   EU911461   EU911450   EU911449   EU911448   EU911447   EU911446   EU911445   EU911444   EU911443   EU911415   EU911412   EU911409   EU911407   EU911406   EU911405   EU911382   EU911377   EU911297   EU911296   EU911274   EU911273   EU911272   EU911271   EU911270   EU911220   EU911218   EU911217   EU911216   EU911215   EU911178   EU911177   EU911175   EU911115   EU911113   EU911015   EU911014   EU911013   KF9540935561-7156   DQ003067   JX313723   JX313715   LC0279301537-2991   LC0272271537-2991   AF1256735559-7154
Hap_59   1   HPV13REF                                                                                                                                                                                                                                                                                                                                                                                                                                          
Hap_60   13   HPV11   KC815977   KC815976   KC815975   JQ773412   JQ773411   JQ773410   JQ773409   JQ773408   EU911183   MK4639225670-7175   MK4639215670-7175   JQ902109                                                                                                                                                                                                                                                                                                                                                                                                      
Hap_61   1   HPV10REF                                                                                                                                                                                                                                                                                                                                                                                                                                          
Hap_62   1   HPV7REF                                                                                                                                                                                                                                                                                                                                                                                                                                          
Hap_63   53   HPV6REF   EU911598   EU911597   EU911596   EU911595   EU911594   EU911593   EU911533   EU911532   EU911531   EU911530   EU911529   EU911528   EU911516   EU911515   EU911514   EU911513   EU911512   EU911511   EU911510   EU911509   EU911508   EU911507   EU911327   EU911326   EU911325   EU911324   EU911323   EU911322   EU911321   EU911320   EU911319   EU911318   EU911303   EU911261   EU911260   EU911259   EU911258   EU911257   EU911256   EU911201   EU911198   EU911192   EU911189   EU911187   EU911053   EU911052   EU911050   EU911049   EU911299   EU911255   MK4639095688-7190   -Z6174525688-7190                                                                                                                                                                                                                                                                              
Hap_64   1   HPV3REF                                                                                                                                                                                                                                                                                                                                                                                                                                          
Hap_65   1   HPV2REF                                                                                                                                                                                                                                                                                                                                                                                                                                          
Hap_66   7   JQ004098   JQ004097   JQ004095   KM501548   KM501547   PV0511585608-7125   KU0539365640-7157                                                                                                                                                                                                                                                                                                                                                                                                                        
Hap_67   43   FJ797780   FJ797779   FJ797778   FJ797777   FJ797776   FJ797775   EU911642   EU911641   EU911638   EU911637   EU911636   EU911635   EU911587   EU911586   EU911414   EU911410   EU911408   EU911374   EU911295   EU911293   EU911292   EU911291   EU911230   EU911229   EU911228   EU911227   EU911226   EU911225   EU911224   EU911070   EU911069   EU911068   EU911066   EU911065   EU911064   EU911063   JN874436   JN874435   GQ4728485593-7182   KJ676091   LC3732075593-7182   KJ676090   LC3732065593-7182                                                                                                                                                                                                                                                                                                            
Hap_68   10   KM501561   KM501560   KM501559   KM501558   KM501557   KM501556   KM501555   KM501554   KM501553   KM501552                                                                                                                                                                                                                                                                                                                                                                                                               
Hap_69   9   KM501540   KM501539   KM501538   KM501537   KM501536   KM501534   KM501533   KM501532   KM501531                                                                                                                                                                                                                                                                                                                                                                                                                  
Hap_70   1   KM501535                                                                                                                                                                                                                                                                                                                                                                                                                                          
Hap_71   3   KC815980   EU911518   EU911517                                                                                                                                                                                                                                                                                                                                                                                                                                    
Hap_72   10   KM501527   KM501526   KM501525   KM501524   KM501523   KM501522   KM501521   KM501520   KM501519   KM501518                                                                                                                                                                                                                                                                                                                                                                                                               
Hap_73   1   PV051160                                                                                                                                                                                                                                                                                                                                                                                                                                          
Hap_74   1   EU911683                                                                                                                                                                                                                                                                                                                                                                                                                                          
Hap_75   2   EU911670   EU911553                                                                                                                                                                                                                                                                                                                                                                                                                                       
Hap_76   1   EU911659   HPV61                                                                                                                                                                                                                                                                                                                                                                                                                                       
Hap_77   7   EU911648   MW52845   MW52844   MW52843   MW052842   KC470260   KC470258                                                                                                                                                                                                                                                                                                                                                                                                                        
Hap_78   3   EU911640   EU911639   52846                                                                                                                                                                                                                                                                                                                                                                                                                                    
Hap_79   1   EU911628                                                                                                                                                                                                                                                                                                                                                                                                                                          
Hap_80   1   EU911627                                                                                                                                                                                                                                                                                                                                                                                                                                          
Hap_81   16   EU911615   EU911614   EU911613   EU911608   EU911585   EU911351   EU911350   EU911349   EU911348   EU911347   EU911345   EU911344   EU911200   EU911196   EU911195   EU911193                                                                                                                                                                                                                                                                                                                                                                                             
Hap_82   1   EU911610                                                                                                                                                                                                                                                                                                                                                                                                                                          
Hap_83   1   EU911609                                                                                                                                                                                                                                                                                                                                                                                                                                          
Hap_84   1   EU911603                                                                                                                                                                                                                                                                                                                                                                                                                                          
Hap_85   1   EU911571                                                                                                                                                                                                                                                                                                                                                                                                                                          
Hap_86   1   EU911563                                                                                                                                                                                                                                                                                                                                                                                                                                          
Hap_87   1   EU911550                                                                                                                                                                                                                                                                                                                                                                                                                                          
Hap_88   1   EU911490                                                                                                                                                                                                                                                                                                                                                                                                                                          
Hap_89   1   EU911486                                                                                                                                                                                                                                                                                                                                                                                                                                          
Hap_90   1   EU911481                                                                                                                                                                                                                                                                                                                                                                                                                                          
Hap_91   1   EU911473                                                                                                                                                                                                                                                                                                                                                                                                                                          
Hap_92   1   EU911455                                                                                                                                                                                                                                                                                                                                                                                                                                          
Hap_93   1   EU911452                                                                                                                                                                                                                                                                                                                                                                                                                                          
Hap_94   1   EU911381                                                                                                                                                                                                                                                                                                                                                                                                                                          
Hap_95   1   EU911375                                                                                                                                                                                                                                                                                                                                                                                                                                          
Hap_96   1   EU911373                                                                                                                                                                                                                                                                                                                                                                                                                                          
Hap_97   4   EU911369   EU911368   EU911367   EU911363                                                                                                                                                                                                                                                                                                                                                                                                                                 
Hap_98   1   EU911364                                                                                                                                                                                                                                                                                                                                                                                                                                          
Hap_99   1   EU911346                                                                                                                                                                                                                                                                                                                                                                                                                                          
Hap_100   1   EU911341                                                                                                                                                                                                                                                                                                                                                                                                                                          
Hap_101   1   EU911340                                                                                                                                                                                                                                                                                                                                                                                                                                          
Hap_102   1   EU911254                                                                                                                                                                                                                                                                                                                                                                                                                                          
Hap_103   1   EU911238                                                                                                                                                                                                                                                                                                                                                                                                                                          
Hap_104   1   EU911236                                                                                                                                                                                                                                                                                                                                                                                                                                          
Hap_105   4   EU911235   EU911234   EU911233   EU911232                                                                                                                                                                                                                                                                                                                                                                                                                                 
Hap_106   1   EU911231                                                                                                                                                                                                                                                                                                                                                                                                                                          
Hap_107   1   EU911221                                                                                                                                                                                                                                                                                                                                                                                                                                          
Hap_108   1   EU911219                                                                                                                                                                                                                                                                                                                                                                                                                                          
Hap_109   1   EU911202                                                                                                                                                                                                                                                                                                                                                                                                                                          
Hap_110   1   EU911197                                                                                                                                                                                                                                                                                                                                                                                                                                          
Hap_111   1   EU911173                                                                                                                                                                                                                                                                                                                                                                                                                                          
Hap_112   1   EU911155                                                                                                                                                                                                                                                                                                                                                                                                                                          
Hap_113   2   EU911140   EU911033                                                                                                                                                                                                                                                                                                                                                                                                                                       
Hap_114   1   EU911138                                                                                                                                                                                                                                                                                                                                                                                                                                          
Hap_115   5   EU911134   EU911133   EU911132   EU911131   EU911130                                                                                                                                                                                                                                                                                                                                                                                                                              
Hap_116   1   EU911127                                                                                                                                                                                                                                                                                                                                                                                                                                          
Hap_117   1   EU911123                                                                                                                                                                                                                                                                                                                                                                                                                                          
Hap_118   1   EU911110                                                                                                                                                                                                                                                                                                                                                                                                                                          
Hap_119   1   EU911106                                                                                                                                                                                                                                                                                                                                                                                                                                          
Hap_120   1   EU911105                                                                                                                                                                                                                                                                                                                                                                                                                                          
Hap_121   2   EU911081   EU911080                                                                                                                                                                                                                                                                                                                                                                                                                                       
Hap_122   3   EU911054   KC470283   KC470282                                                                                                                                                                                                                                                                                                                                                                                                                                    
Hap_123   1   EU911051                                                                                                                                                                                                                                                                                                                                                                                                                                          
Hap_124   1   EU911037                                                                                                                                                                                                                                                                                                                                                                                                                                          
Hap_125   1   EU911036                                                                                                                                                                                                                                                                                                                                                                                                                                          
Hap_126   1   EU911032                                                                                                                                                                                                                                                                                                                                                                                                                                          
Hap_127   5   EU911028   EU911027   EU911026   EU911025   KU163584                                                                                                                                                                                                                                                                                                                                                                                                                              
Hap_128   1   EU911019                                                                                                                                                                                                                                                                                                                                                                                                                                          
Hap_129   1   MZ516382                                                                                                                                                                                                                                                                                                                                                                                                                                          
Hap_130   1   AJ000150                                                                                                                                                                                                                                                                                                                                                                                                                                          
Hap_131   1   EU918765                                                                                                                                                                                                                                                                                                                                                                                                                                          
Hap_132   1   PQ662309                                                                                                                                                                                                                                                                                                                                                                                                                                          
Hap_133   1   AF335602                                                                                                                                                                                                                                                                                                                                                                                                                                          
Hap_134   1   MT783415                                                                                                                                                                                                                                                                                                                                                                                                                                          
Hap_135   1   LC664139                                                                                                                                                                                                                                                                                                                                                                                                                                          
Hap_136   1   PX447000                                                                                                                                                                                                                                                                                                                                                                                                                                          
Hap_137   4   MK388170   MK388169   MK388168   MK388167                                                                                                                                                                                                                                                                                                                                                                                                                                 
Hap_138   1   HM639658                                                                                                                                                                                                                                                                                                                                                                                                                                          
Hap_139   2   KC470230   KC470229                                                                                                                                                                                                                                                                                                                                                                                                                                       
