# Supplementary material for: Evolutionary Dynamics of Human Papillomavirus in Thailand: Immunoinformatic Design of a Synergistic L1/L2 Vaccine Candidate
Source: Pharmaceuticals (Basel). 2026 May 12;19(5):758. doi: 10.3390/ph19050758 (PMC13209937; doi:10.3390/ph19050758)
Supplement: Supplementary file 1 [file pharmaceuticals-19-00758-s001.zip › File S1/Supplementary file_Haplotype L2.txt]

Haplotype Number
Hap_1: 2    HPV177REF KR816168
Hap_2: 1    HPV160REF
Hap_3: 1    HPV125REF
Hap_4: 1    HPV117REF
Hap_5: 1    HPV114REF
Hap_6: 1    HPV106REF
Hap_7: 1    HPV102REF
Hap_8: 1    HPV97REF
Hap_9: 1    HPV94REF
Hap_10: 1    HPV91REF
Hap_11: 1    HPV90REF
Hap_12: 1    HPV89REF
Hap_13: 1    HPV87REF
Hap_14: 1    HPV86REF
Hap_15: 2    HPV85REF AF131950
Hap_16: 1    HPV84REF
Hap_17: 1    HPV83REF
Hap_18: 1    HPV82REF
Hap_19: 1    HPV81REF
Hap_20: 1    HPV78REF
Hap_21: 1    HPV77REF
Hap_22: 1    HPV74REF
Hap_23: 1    HPV73REF
Hap_24: 1    HPV72REF
Hap_25: 2    HPV71REF MT783419
Hap_26: 1    HPV70REF
Hap_27: 1    HPV69REF
Hap_28: 1    HPV68REF
Hap_29: 3   HPV67REF LC664139   LC664140 
Hap_30: 1     HPV66REF
Hap_31: 1     HPV62REF
Hap_32: 1     HPV61REF
Hap_33: 2     HPV59REF MT783417
Hap_34: 6   HPV58REF  HPV33REF  LC270123   LC376008   LC373209   LC373210 
Hap_35: 1   HPV57REF
Hap_36: 1   HPV56REF
Hap_37: 1   HPV54REF
Hap_38: 1   HPV53REF
Hap_39: 7   HPV52REF  MT783414   MT783413   LC373206   LC373207   OP971041   NC_075270
Hap_40: 6   HPV51REF  MT783412   -T725857   PX488480   PX488479   PX488478 
Hap_41: 1   HPV45REF
Hap_42: 1   HPV44REF
Hap_43: 1   HPV43REF
Hap_44: 3   HPV42REF  MT783411   PV928711 
Hap_45: 2   HPV40REF  MK463923 
Hap_46: 3   HPV39REF  PQ662310   PQ662309 
Hap_47: 10   HPV35REF  MT217332   MT217373   MT217494   MT217495   MT217333   MT218010   MT218011   MT217428   MT217333 
Hap_48: 1   HPV34REF
Hap_49: 1   HPV32REF
Hap_50: 33   HPV31REF  MT750813   MT750897   MT750923   MT750925   MT750960   MT750974   MT750977   MT750982   MT750993   MT751003   MT750513   MT750616   MT750636   MT750671   MT750757   MT750767   MT750786   MT750539   MT750720   MT750729   MT750785   MT751001   MT751002   LC779617   LC779618   PP706107   MT750955   MT750966   MT750785   MT750729   MT750720   MT750539 
Hap_51: 1   HPV30REF
Hap_52: 1   HPV29REF
Hap_53: 1   HPV28REF
Hap_54: 1   HPV27REF
Hap_55: 1   HPV26REF
Hap_56: 11   HPV18REF  GQ180784   GQ180785   GQ180786   GQ180788   GQ180789   GQ180790   GQ180791   GQ180792   LC636308   LC636309 
Hap_57: 90   HPV16REF  FJ610152   FJ610148   FJ610149   FJ610150   FJ610147   FJ610146   JQ004092   JQ004093   JQ004094   JQ004095   JQ004096   JQ004097   JQ004098   JQ004099   PV051151   PV051152   PV051153   PV051154   PV051155   PV051156   PV051157   PV051158   PV051159   PV051160   PV051161   PV051163   PV051164   PV051165   PV051166   PV051167   MW172587   MW172586   MW172585   MW172584   MG850799   MG850798   MT013284   MT013283   MT013282   MT013281   MT013280   MT013279   MT013278   MT013277   MT013276   MT013275   MT013274   MT013273   MT013272   MT013271   MT013270   MT013269   MT013268   MT013267   MT013266   MT013265   MT013264   MT013256   MT013257   MT013258   MT013259   MT013260   MT013262   MT013263   KU684316   KU684317   MW810453  MW810452  MW810451  MW810450  MW810449  MW810448  MW810447  MW810446  MW810445  MW810444  MW810443  MW810442  MW810441  MW810440  MW810439  MW810438  MW810437  MW810436  MW810435  MW810434  MW810433  MW810432  MW810431
Hap_58: 1   HPV13REF
Hap_59: 6   HPV11REF  JQ773408   JQ773409   JQ773410   JQ773411   JQ773412 
Hap_60: 1   HPV10REF
Hap_61: 1   HPV7REF
Hap_62: 2   HPV6REF  OL854084 
Hap_63: 1   HPV3REF
Hap_64: 1   HPV2REF
Hap_65: 1   GQ180787 
Hap_66: 1   OL854085 
Hap_67: 1   MT783415 
Hap_68: 1   MK620849 
Hap_69: 2   KF436894   KF436895 
