# Supplementary material for: Evolutionary Dynamics of Human Papillomavirus in Thailand: Immunoinformatic Design of a Synergistic L1/L2 Vaccine Candidate
Source: Pharmaceuticals (Basel). 2026 May 12;19(5):758. doi: 10.3390/ph19050758 (PMC13209937; doi:10.3390/ph19050758)
Supplement: Supplementary file 1 [file pharmaceuticals-19-00758-s001.zip › Table S1.xlsx]

## Sheet: Reported HPV from Thailand 
Table S1. Reported HPV from Thailand were available from NCBI database
Accession No.	Virus	Species Name	Gene_Name	Size (bp.)	Reference	Year	Title	Cancer associated cases
AF548023	Human papillomavirus type 16	Alphapapillomavirus 9	E6 & E7	654	Ponglikitmongkol,M. and Vaeteewoottacharn,K., Unpublished	2002	Co-mutation of E6 and E7 genes in Thai cervical carcinomas	Cervical squamous cell carcinomas
JX556682	Human papillomavirus type 53 isolate cu593	Alphapapillomavirus 6	E1	674	Kantathavorn N, et al., 2015	2012	The genotype of Human papillomavirus in cervical specimens from women who living in Thailand	cervical specimens
JX556681	Human papillomavirus type 26 isolate cu592	Alphapapillomavirus 5	E1	660	Kantathavorn N, et al., 2015	2012	The genotype of Human papillomavirus in cervical specimens from women who living in Thailand	cervical specimens
JX556680	Human papillomavirus type 73 isolate cu591	Alphapapillomavirus 11	E1	680	Kantathavorn N, et al., 2015	2012	The genotype of Human papillomavirus in cervical specimens from women who living in Thailand	cervical specimens
JX556679	Human papillomavirus type 55 isolate cu590	Alphapapillomavirus 10	E1	662	Kantathavorn N, et al., 2015	2012	The genotype of Human papillomavirus in cervical specimens from women who living in Thailand	cervical specimens
JX556678	Human papillomavirus type 34 isolate cu589	Alphapapillomavirus 11	E1	631	Kantathavorn N, et al., 2015	2012	The genotype of Human papillomavirus in cervical specimens from women who living in Thailand	cervical specimens
JX556677	Human papillomavirus type 82 isolate cu588	Alphapapillomavirus 5	E1	669	Kantathavorn N, et al., 2015	2012	The genotype of Human papillomavirus in cervical specimens from women who living in Thailand	cervical specimens
JX556676	Human papillomavirus type 42 isolate cu587	Alphapapillomavirus 1	E1	661	Kantathavorn N, et al., 2015	2012	The genotype of Human papillomavirus in cervical specimens from women who living in Thailand	cervical specimens
JX556675	Human papillomavirus type 67 isolate cu586	Alphapapillomavirus 9	E1	653	Kantathavorn N, et al., 2015	2012	The genotype of Human papillomavirus in cervical specimens from women who living in Thailand	cervical specimens
JX556674	Human papillomavirus type 34 isolate cu585	Alphapapillomavirus 11	E1	663	Kantathavorn N, et al., 2015	2012	The genotype of Human papillomavirus in cervical specimens from women who living in Thailand	cervical specimens
JX556673	Human papillomavirus type 82 isolate cu584	Alphapapillomavirus 5	E1	631	Kantathavorn N, et al., 2015	2012	The genotype of Human papillomavirus in cervical specimens from women who living in Thailand	cervical specimens
JX556672	Human papillomavirus type 34 isolate cu583	Alphapapillomavirus 11	E1	629	Kantathavorn N, et al., 2015	2012	The genotype of Human papillomavirus in cervical specimens from women who living in Thailand	cervical specimens
JX556671	Human papillomavirus type 42 isolate cu582	Alphapapillomavirus 1	E1	645	Kantathavorn N, et al., 2015	2012	The genotype of Human papillomavirus in cervical specimens from women who living in Thailand	cervical specimens
JX556670	Human papillomavirus type 42 isolate cu581	Alphapapillomavirus 1	E1	641	Kantathavorn N, et al., 2015	2012	The genotype of Human papillomavirus in cervical specimens from women who living in Thailand	cervical specimens
JX556669	Human papillomavirus type 67 isolate cu580	Alphapapillomavirus 9	E1	663	Kantathavorn N, et al., 2015	2012	The genotype of Human papillomavirus in cervical specimens from women who living in Thailand	cervical specimens
JX556668	Human papillomavirus type 53 isolate cu579	Alphapapillomavirus 6	E1	674	Kantathavorn N, et al., 2015	2012	The genotype of Human papillomavirus in cervical specimens from women who living in Thailand	cervical specimens
JX556667	Human papillomavirus type 66 isolate cu578	Alphapapillomavirus 6	E1	654	Kantathavorn N, et al., 2015	2012	The genotype of Human papillomavirus in cervical specimens from women who living in Thailand	cervical specimens
JX556666	Human papillomavirus type 66 isolate cu577	Alphapapillomavirus 6	E1	660	Kantathavorn N, et al., 2015	2012	The genotype of Human papillomavirus in cervical specimens from women who living in Thailand	cervical specimens
JX556665	Human papillomavirus type 42 isolate cu576	Alphapapillomavirus 1	E1	661	Kantathavorn N, et al., 2015	2012	The genotype of Human papillomavirus in cervical specimens from women who living in Thailand	cervical specimens
JX556664	Human papillomavirus type 71 isolate cu575	Alphapapillomavirus 14	E1	644	Kantathavorn N, et al., 2015	2012	The genotype of Human papillomavirus in cervical specimens from women who living in Thailand	cervical specimens
JX556663	Human papillomavirus type 71 isolate cu57	Alphapapillomavirus 14	E1	648	Kantathavorn N, et al., 2015	2012	The genotype of Human papillomavirus in cervical specimens from women who living in Thailand	cervical specimens
JX556662	Human papillomavirus type 66 isolate cu573	Alphapapillomavirus 6	E1	544	Kantathavorn N, et al., 2015	2012	The genotype of Human papillomavirus in cervical specimens from women who living in Thailand	cervical specimens
JX556661	Human papillomavirus type 74 isolate cu572	Alphapapillomavirus 10	E1	647	Kantathavorn N, et al., 2015	2012	The genotype of Human papillomavirus in cervical specimens from women who living in Thailand	cervical specimens
JX556660	Human papillomavirus type 66 isolate cu571	Alphapapillomavirus 6	E1	657	Kantathavorn N, et al., 2015	2012	The genotype of Human papillomavirus in cervical specimens from women who living in Thailand	cervical specimens
JX556659	Human papillomavirus type 11 isolate cu570	Alphapapillomavirus 10	E1	674	Kantathavorn N, et al., 2015	2012	The genotype of Human papillomavirus in cervical specimens from women who living in Thailand	cervical specimens
JX556658	Human papillomavirus type 66 isolate cu569	Alphapapillomavirus 6	E1	530	Kantathavorn N, et al., 2015	2012	The genotype of Human papillomavirus in cervical specimens from women who living in Thailand	cervical specimens
JX556657	Human papillomavirus type 82 isolate cu568	Alphapapillomavirus 5	E1	642	Kantathavorn N, et al., 2015	2012	The genotype of Human papillomavirus in cervical specimens from women who living in Thailand	cervical specimens
JX556656	Human papillomavirus type 34 isolate cu567	Alphapapillomavirus 11	E1	663	Kantathavorn N, et al., 2015	2012	The genotype of Human papillomavirus in cervical specimens from women who living in Thailand	cervical specimens
AF469198	Human papillomavirus type 16	Alphapapillomavirus 9	E6 & E7	693	Ponglikitmongkol,M. and Vaeteewoottacharn,K., Unpublished	2002	N/A	N/A
KC894681	Human papillomavirus type 16 isolate CU2-057	Alphapapillomavirus 9	L1	331	Bhattharakosol,P., Unpublished	2013	HPV infection in Pterygium		Pterygium tissue
KC894680	Human papillomavirus type 16 isolate CU2-044	Alphapapillomavirus 9	L1	331	Bhattharakosol,P., Unpublished	2013	HPV infection in Pterygium		Pterygium tissue
KC894679	Human papillomavirus type 16 isolate CU2-042	Alphapapillomavirus 9	L1	331	Bhattharakosol,P., Unpublished	2013	HPV infection in Pterygium		Pterygium tissue
KC894678	Human papillomavirus type 16 isolate CU2-036	Alphapapillomavirus 9	L1	331	Bhattharakosol,P., Unpublished	2013	HPV infection in Pterygium		Pterygium tissue
KC894677	Human papillomavirus type 16 isolate CU2-031	Alphapapillomavirus 9	L1	331	Bhattharakosol,P., Unpublished	2013	HPV infection in Pterygium		Pterygium tissue
KC894676	Human papillomavirus type 16 isolate CU2-001	Alphapapillomavirus 9	L1	331	Bhattharakosol,P., Unpublished	2013	HPV infection in Pterygium		Pterygium tissue
KC894675	Human papillomavirus type 16 isolate CU-070	Alphapapillomavirus 9	L1	331	Bhattharakosol,P., Unpublished	2013	HPV infection in Pterygium		Pterygium tissue
KC894674	Human papillomavirus type 16 isolate CU-050	Alphapapillomavirus 9	L1	331	Bhattharakosol,P., Unpublished	2013	HPV infection in Pterygium		Pterygium tissue
KC894673	Human papillomavirus type 16 isolate CU-049	Alphapapillomavirus 9	L1	331	Bhattharakosol,P., Unpublished	2013	HPV infection in Pterygium		Pterygium tissue
FJ610152	Human papillomavirus type 16	Alphapapillomavirus 9	complete genome	7905	Lurchachaiwong W., et al., 2009	2009	Entire genome characterization of human papillomavirus type 16 from infected Thai women with different cytological findings		F/83 yrs, Cervical cancer
FJ610151	Human papillomavirus type 16	Alphapapillomavirus 9	complete genome	7906	Lurchachaiwong W., et al., 2009	2009	Entire genome characterization of human papillomavirus type 16 from infected Thai women with different cytological findings		F/37 yrs, CIN III
FJ610150	Human papillomavirus type 16	Alphapapillomavirus 9	complete genome	7905	Lurchachaiwong W., et al., 2009	2009	Entire genome characterization of human papillomavirus type 16 from infected Thai women with different cytological findings		F/26 yrs, CIN II
FJ610149	Human papillomavirus type 16	Alphapapillomavirus 9	complete genome	7906	Lurchachaiwong W., et al., 2009	2009	Entire genome characterization of human papillomavirus type 16 from infected Thai women with different cytological findings		F/35 yrs, CIN I
FJ610148	Human papillomavirus type 16	Alphapapillomavirus 9	complete genome	7906	Lurchachaiwong W., et al., 2009	2009	Entire genome characterization of human papillomavirus type 16 from infected Thai women with different cytological findings		F/31 yrs, ASC-H
FJ610147	Human papillomavirus type 16	Alphapapillomavirus 9	complete genome	7906	Lurchachaiwong W., et al., 2009	2009	Entire genome characterization of human papillomavirus type 16 from infected Thai women with different cytological findings		F/27 yrs, ASC-US
FJ610146	Human papillomavirus type 16	Alphapapillomavirus 9	complete genome	7906	Lurchachaiwong W., et al., 2009	2009	Entire genome characterization of human papillomavirus type 16 from infected Thai women with different cytological findings		F/26 yrs, Normal cervical cytology
GQ161751	Human papillomavirus type 16	Alphapapillomavirus 9	E1	484	Lurchachaiwong W., et al., 2011	2009	Human papillomavirus genotypes among infected Thai women with different cytological findings by analysis of E1 genes		LSIL
GQ161750	Human papillomavirus type 32	Alphapapillomavirus 1	E1	642	Lurchachaiwong W., et al., 2011	2009	Human papillomavirus genotypes among infected Thai women with different cytological findings by analysis of E1 genes		cervical specimens
GQ161749	Human papillomavirus type 35	Alphapapillomavirus 9	E1	637	Lurchachaiwong W., et al., 2011	2009	Human papillomavirus genotypes among infected Thai women with different cytological findings by analysis of E1 genes		LSIL
GQ161748	Human papillomavirus type 52	Alphapapillomavirus 9	E1	663	Lurchachaiwong W., et al., 2011	2009	Human papillomavirus genotypes among infected Thai women with different cytological findings by analysis of E1 genes		HSIL
GQ161747	Human papillomavirus type 31	Alphapapillomavirus 9	E1	642	Lurchachaiwong W., et al., 2011	2009	Human papillomavirus genotypes among infected Thai women with different cytological findings by analysis of E1 genes		HSIL
GQ161745	Human papillomavirus type 16	Alphapapillomavirus 9	E1	675	Lurchachaiwong W., et al., 2011	2009	Human papillomavirus genotypes among infected Thai women with different cytological findings by analysis of E1 genes		cervical specimens
GQ161735	Human papillomavirus type 16	Alphapapillomavirus 9	E1	672	Lurchachaiwong W., et al., 2011	2009	Human papillomavirus genotypes among infected Thai women with different cytological findings by analysis of E1 genes		cervical specimens
GQ161734	Human papillomavirus type 16	Alphapapillomavirus 9	E1	678	Lurchachaiwong W., et al., 2011	2009	Human papillomavirus genotypes among infected Thai women with different cytological findings by analysis of E1 genes		cervical specimens
GQ161733	Human papillomavirus type 16	Alphapapillomavirus 9	E1	668	Lurchachaiwong W., et al., 2011	2009	Human papillomavirus genotypes among infected Thai women with different cytological findings by analysis of E1 genes		cervical specimens
GQ161730	Human papillomavirus type 71	Alphapapillomavirus 14	E1	634	Lurchachaiwong W., et al., 2011	2009	Human papillomavirus genotypes among infected Thai women with different cytological findings by analysis of E1 genes		LSIL
GQ161729	Human papillomavirus type 68	Alphapapillomavirus 7	E1	670	Lurchachaiwong W., et al., 2011	2009	Human papillomavirus genotypes among infected Thai women with different cytological findings by analysis of E1 genes		LSIL
GQ161728	Human papillomavirus type 52	Alphapapillomavirus 9	E1	661	Lurchachaiwong W., et al., 2011	2009	Human papillomavirus genotypes among infected Thai women with different cytological findings by analysis of E1 genes		HSIL
GQ161727	Human papillomavirus type 66	Alphapapillomavirus 6	E1	671	Lurchachaiwong W., et al., 2011	2009	Human papillomavirus genotypes among infected Thai women with different cytological findings by analysis of E1 genes		LSIL
GQ161725	Human papillomavirus type 16	Alphapapillomavirus 9	E1	681	Lurchachaiwong W., et al., 2011	2009	Human papillomavirus genotypes among infected Thai women with different cytological findings by analysis of E1 genes		cervical specimens
GQ161722	Human papillomavirus type 51	Alphapapillomavirus 5	E1	644	Lurchachaiwong W., et al., 2011	2009	Human papillomavirus genotypes among infected Thai women with different cytological findings by analysis of E1 genes		cervical specimens
GQ161721	Human papillomavirus type 68	Alphapapillomavirus 7	E1	657	Lurchachaiwong W., et al., 2011	2009	Human papillomavirus genotypes among infected Thai women with different cytological findings by analysis of E1 genes		LSIL
GQ161719	Human papillomavirus type 30	Alphapapillomavirus 6	E1	275	Lurchachaiwong W., et al., 2011	2009	Human papillomavirus genotypes among infected Thai women with different cytological findings by analysis of E1 genes		cervical specimens
GQ161718	Human papillomavirus type 52	Alphapapillomavirus 9	E1	530	Lurchachaiwong W., et al., 2011	2009	Human papillomavirus genotypes among infected Thai women with different cytological findings by analysis of E1 genes		cervical specimens
GQ161717	Human papillomavirus type 32	Alphapapillomavirus 1	E1	639	Lurchachaiwong W., et al., 2011	2009	Human papillomavirus genotypes among infected Thai women with different cytological findings by analysis of E1 genes		LSIL
GQ161716	Human papillomavirus type 39	Alphapapillomavirus 7	E1	695	Lurchachaiwong W., et al., 2011	2009	Human papillomavirus genotypes among infected Thai women with different cytological findings by analysis of E1 genes		LSIL
GQ161715	Human papillomavirus type 56	Alphapapillomavirus 6	E1	669	Lurchachaiwong W., et al., 2011	2009	Human papillomavirus genotypes among infected Thai women with different cytological findings by analysis of E1 genes		cervical specimens
GQ161714	Human papillomavirus type 52	Alphapapillomavirus 9	E1	652	Lurchachaiwong W., et al., 2011	2009	Human papillomavirus genotypes among infected Thai women with different cytological findings by analysis of E1 genes		cervical specimens
GQ161713	Human papillomavirus type 71	Alphapapillomavirus 14	E1	658	Lurchachaiwong W., et al., 2011	2009	Human papillomavirus genotypes among infected Thai women with different cytological findings by analysis of E1 genes		cervical specimens
GQ161712	Human papillomavirus type 31	Alphapapillomavirus 9	E1	383	Lurchachaiwong W., et al., 2011	2009	Human papillomavirus genotypes among infected Thai women with different cytological findings by analysis of E1 genes		HSIL
GQ161711	Human papillomavirus type 16	Alphapapillomavirus 9	E1	670	Lurchachaiwong W., et al., 2011	2009	Human papillomavirus genotypes among infected Thai women with different cytological findings by analysis of E1 genes		cervical specimens
GQ161710	Human papillomavirus type 39	Alphapapillomavirus 7	E1	662	Lurchachaiwong W., et al., 2011	2009	Human papillomavirus genotypes among infected Thai women with different cytological findings by analysis of E1 genes		cervical specimens
GQ161709	Human papillomavirus type 71	Alphapapillomavirus 14	E1	627	Lurchachaiwong W., et al., 2011	2009	Human papillomavirus genotypes among infected Thai women with different cytological findings by analysis of E1 genes		LSIL
GQ161708	Human papillomavirus type 16	Alphapapillomavirus 9	E1	626	Lurchachaiwong W., et al., 2011	2009	Human papillomavirus genotypes among infected Thai women with different cytological findings by analysis of E1 genes		cervical specimens
GQ161706	Human papillomavirus type 71	Alphapapillomavirus 14	E1	652	Lurchachaiwong W., et al., 2011	2009	Human papillomavirus genotypes among infected Thai women with different cytological findings by analysis of E1 genes		LSIL
GQ161705	Human papillomavirus type 91 strain CU469	Alphapapillomavirus 8	E1	214	Lurchachaiwong W., et al., 2011	2009	Human papillomavirus genotypes among infected Thai women with different cytological findings by analysis of E1 genes		cervical specimens
GQ161704	Human papillomavirus type 66	Alphapapillomavirus 6	E1	530	Lurchachaiwong W., et al., 2011	2009	Human papillomavirus genotypes among infected Thai women with different cytological findings by analysis of E1 genes		cervical specimens
GQ161703	Human papillomavirus type 66	Alphapapillomavirus 6	E1	661	Lurchachaiwong W., et al., 2011	2009	Human papillomavirus genotypes among infected Thai women with different cytological findings by analysis of E1 genes		LSIL
GQ161702	Human papillomavirus type 59	Alphapapillomavirus 7	E1	630	Lurchachaiwong W., et al., 2011	2009	Human papillomavirus genotypes among infected Thai women with different cytological findings by analysis of E1 genes		cervical specimens
GQ161701	Human papillomavirus type 71	Alphapapillomavirus 14	E1	646	Lurchachaiwong W., et al., 2011	2009	Human papillomavirus genotypes among infected Thai women with different cytological findings by analysis of E1 genes		cervical specimens
GQ161700	Human papillomavirus type 16	Alphapapillomavirus 9	E1	630	Lurchachaiwong W., et al., 2011	2009	Human papillomavirus genotypes among infected Thai women with different cytological findings by analysis of E1 genes		cervical specimens
GQ161699	Human papillomavirus type 42	Alphapapillomavirus 1	E1	603	Lurchachaiwong W., et al., 2011	2009	Human papillomavirus genotypes among infected Thai women with different cytological findings by analysis of E1 genes		LSIL
GQ161698	Human papillomavirus type 71	Alphapapillomavirus 14	E1	617	Lurchachaiwong W., et al., 2011	2009	Human papillomavirus genotypes among infected Thai women with different cytological findings by analysis of E1 genes		LSIL
GQ161696	Human papillomavirus type 66	Alphapapillomavirus 6	E1	657	Lurchachaiwong W., et al., 2011	2009	Human papillomavirus genotypes among infected Thai women with different cytological findings by analysis of E1 genes		LSIL
GQ161695	Human papillomavirus type 59	Alphapapillomavirus 7	E1	657	Lurchachaiwong W., et al., 2011	2009	Human papillomavirus genotypes among infected Thai women with different cytological findings by analysis of E1 genes		LSIL
GQ161693	Human papillomavirus type 71	Alphapapillomavirus 14	E1	646	Lurchachaiwong W., et al., 2011	2009	Human papillomavirus genotypes among infected Thai women with different cytological findings by analysis of E1 genes		LSIL
GQ161692	Human papillomavirus type 11	Alphapapillomavirus 10	E1	674	Lurchachaiwong W., et al., 2011	2009	Human papillomavirus genotypes among infected Thai women with different cytological findings by analysis of E1 genes		cervical specimens
GQ161691	Human papillomavirus type 16	Alphapapillomavirus 9	E1	683	Lurchachaiwong W., et al., 2011	2009	Human papillomavirus genotypes among infected Thai women with different cytological findings by analysis of E1 genes		cervical specimens
GQ161689	Human papillomavirus type 16	Alphapapillomavirus 9	E1	674	Lurchachaiwong W., et al., 2011	2009	Human papillomavirus genotypes among infected Thai women with different cytological findings by analysis of E1 genes		cervical specimens
GQ161687	Human papillomavirus type 52	Alphapapillomavirus 9	E1	640	Lurchachaiwong W., et al., 2011	2009	Human papillomavirus genotypes among infected Thai women with different cytological findings by analysis of E1 genes		cervical specimens
GQ161686	Human papillomavirus type 31	Alphapapillomavirus 9	E1	554	Lurchachaiwong W., et al., 2011	2009	Human papillomavirus genotypes among infected Thai women with different cytological findings by analysis of E1 genes		cervical specimens
GQ161685	Human papillomavirus type 16	Alphapapillomavirus 9	E1	672	Lurchachaiwong W., et al., 2011	2009	Human papillomavirus genotypes among infected Thai women with different cytological findings by analysis of E1 genes		cervical specimens
GQ161684	Human papillomavirus type 42	Alphapapillomavirus 1	E1	641	Lurchachaiwong W., et al., 2011	2009	Human papillomavirus genotypes among infected Thai women with different cytological findings by analysis of E1 genes		LSIL
GQ161683	Human papillomavirus type 39	Alphapapillomavirus 7	E1	657	Lurchachaiwong W., et al., 2011	2009	Human papillomavirus genotypes among infected Thai women with different cytological findings by analysis of E1 genes		LSIL
GQ161682	Human papillomavirus type 39	Alphapapillomavirus 7	E1	618	Lurchachaiwong W., et al., 2011	2009	Human papillomavirus genotypes among infected Thai women with different cytological findings by analysis of E1 genes		cervical specimens
GQ161681	Human papillomavirus type 16	Alphapapillomavirus 9	E1	671	Lurchachaiwong W., et al., 2011	2009	Human papillomavirus genotypes among infected Thai women with different cytological findings by analysis of E1 genes		cervical specimens
GQ161679	Human papillomavirus type 52	Alphapapillomavirus 9	E1	666	Lurchachaiwong W., et al., 2011	2009	Human papillomavirus genotypes among infected Thai women with different cytological findings by analysis of E1 genes		HSIL
GQ161678	Human papillomavirus type 74	Alphapapillomavirus 10	E1	647	Lurchachaiwong W., et al., 2011	2009	Human papillomavirus genotypes among infected Thai women with different cytological findings by analysis of E1 genes		cervical specimens
GQ161677	Human papillomavirus type 71	Alphapapillomavirus 14	E1	645	Lurchachaiwong W., et al., 2011	2009	Human papillomavirus genotypes among infected Thai women with different cytological findings by analysis of E1 genes		LSIL
GQ161676	Human papillomavirus type 16	Alphapapillomavirus 9	E1	618	Lurchachaiwong W., et al., 2011	2009	Human papillomavirus genotypes among infected Thai women with different cytological findings by analysis of E1 genes		cervical specimens
GQ161675	Human papillomavirus type 16	Alphapapillomavirus 9	E1	260	Lurchachaiwong W., et al., 2011	2009	Human papillomavirus genotypes among infected Thai women with different cytological findings by analysis of E1 genes		cervical specimens
GQ161672	Human papillomavirus type 35	Alphapapillomavirus 9	E1	626	Lurchachaiwong W., et al., 2011	2009	Human papillomavirus genotypes among infected Thai women with different cytological findings by analysis of E1 genes		cervical specimens
GQ161671	Human papillomavirus type 66	Alphapapillomavirus 6	E1	656	Lurchachaiwong W., et al., 2011	2009	Human papillomavirus genotypes among infected Thai women with different cytological findings by analysis of E1 genes		cervical specimens
GQ161670	Human papillomavirus type 71	Alphapapillomavirus 14	E1	647	Lurchachaiwong W., et al., 2011	2009	Human papillomavirus genotypes among infected Thai women with different cytological findings by analysis of E1 genes		LSIL
GQ161668	Human papillomavirus type 66	Alphapapillomavirus 6	E1	656	Lurchachaiwong W., et al., 2011	2009	Human papillomavirus genotypes among infected Thai women with different cytological findings by analysis of E1 genes		cervical specimens
GQ161667	Human papillomavirus type 16	Alphapapillomavirus 9	E1	669	Lurchachaiwong W., et al., 2011	2009	Human papillomavirus genotypes among infected Thai women with different cytological findings by analysis of E1 genes		cervical specimens
GQ161666	Human papillomavirus type 35	Alphapapillomavirus 9	E1	636	Lurchachaiwong W., et al., 2011	2009	Human papillomavirus genotypes among infected Thai women with different cytological findings by analysis of E1 genes		cervical specimens
GQ161665	Human papillomavirus type 42	Alphapapillomavirus 1	E1	653	Lurchachaiwong W., et al., 2011	2009	Human papillomavirus genotypes among infected Thai women with different cytological findings by analysis of E1 genes		LSIL
GQ161664	Human papillomavirus type 31	Alphapapillomavirus 9	E1	622	Lurchachaiwong W., et al., 2011	2009	Human papillomavirus genotypes among infected Thai women with different cytological findings by analysis of E1 genes		cervical specimens
GQ161663	Human papillomavirus type 16	Alphapapillomavirus 9	E1	669	Lurchachaiwong W., et al., 2011	2009	Human papillomavirus genotypes among infected Thai women with different cytological findings by analysis of E1 genes		cervical specimens
GQ161662	Human papillomavirus type 16	Alphapapillomavirus 9	E1	580	Lurchachaiwong W., et al., 2011	2009	Human papillomavirus genotypes among infected Thai women with different cytological findings by analysis of E1 genes		cervical specimens
GQ161661	Human papillomavirus type 16	Alphapapillomavirus 9	E1	669	Lurchachaiwong W., et al., 2011	2009	Human papillomavirus genotypes among infected Thai women with different cytological findings by analysis of E1 genes		cervical specimens
GQ161660	Human papillomavirus type 16	Alphapapillomavirus 9	E1	350	Lurchachaiwong W., et al., 2011	2009	Human papillomavirus genotypes among infected Thai women with different cytological findings by analysis of E1 genes		cervical specimens
GQ161659	Human papillomavirus type 52	Alphapapillomavirus 9	E1	673	Lurchachaiwong W., et al., 2011	2009	Human papillomavirus genotypes among infected Thai women with different cytological findings by analysis of E1 genes		HSIL
GQ161658	Human papillomavirus type 42	Alphapapillomavirus 1	E1	653	Lurchachaiwong W., et al., 2011	2009	Human papillomavirus genotypes among infected Thai women with different cytological findings by analysis of E1 genes		LSIL
GQ161657	Human papillomavirus type 31	Alphapapillomavirus 9	E1	618	Lurchachaiwong W., et al., 2011	2009	Human papillomavirus genotypes among infected Thai women with different cytological findings by analysis of E1 genes		cervical specimens
GQ161656	Human papillomavirus type 16	Alphapapillomavirus 9	E1	681	Lurchachaiwong W., et al., 2011	2009	Human papillomavirus genotypes among infected Thai women with different cytological findings by analysis of E1 genes		cervical specimens
GQ161655	Human papillomavirus type 39	Alphapapillomavirus 7	E1	478	Lurchachaiwong W., et al., 2011	2009	Human papillomavirus genotypes among infected Thai women with different cytological findings by analysis of E1 genes		cervical specimens
GQ161654	Human papillomavirus type 16	Alphapapillomavirus 9	E1	681	Lurchachaiwong W., et al., 2011	2009	Human papillomavirus genotypes among infected Thai women with different cytological findings by analysis of E1 genes		cervical specimens
GQ161653	Human papillomavirus type 16	Alphapapillomavirus 9	E1	681	Lurchachaiwong W., et al., 2011	2009	Human papillomavirus genotypes among infected Thai women with different cytological findings by analysis of E1 genes		cervical specimens
GQ161652	Human papillomavirus type 31	Alphapapillomavirus 9	E1	769	Lurchachaiwong W., et al., 2011	2009	Human papillomavirus genotypes among infected Thai women with different cytological findings by analysis of E1 genes		cervical specimens
GQ161650	Human papillomavirus type 58	Alphapapillomavirus 7	E1	670	Lurchachaiwong W., et al., 2011	2009	Human papillomavirus genotypes among infected Thai women with different cytological findings by analysis of E1 genes		HSIL
GQ161649	Human papillomavirus type 31	Alphapapillomavirus 9	E1	769	Lurchachaiwong W., et al., 2011	2009	Human papillomavirus genotypes among infected Thai women with different cytological findings by analysis of E1 genes		cervical specimens
GQ161648	Human papillomavirus type 73	Alphapapillomavirus 11	E1	761	Lurchachaiwong W., et al., 2011	2009	Human papillomavirus genotypes among infected Thai women with different cytological findings by analysis of E1 genes		cervical specimens
GQ161647	Human papillomavirus type 16	Alphapapillomavirus 9	E1	681	Lurchachaiwong W., et al., 2011	2009	Human papillomavirus genotypes among infected Thai women with different cytological findings by analysis of E1 genes		cervical specimens
GQ161646	Human papillomavirus type 16	Alphapapillomavirus 9	E1	681	Lurchachaiwong W., et al., 2011	2009	Human papillomavirus genotypes among infected Thai women with different cytological findings by analysis of E1 genes		cervical specimens
GQ161645	Human papillomavirus type 16	Alphapapillomavirus 9	E1	668	Lurchachaiwong W., et al., 2011	2009	Human papillomavirus genotypes among infected Thai women with different cytological findings by analysis of E1 genes		cervical specimens
GQ161644	Human papillomavirus type 52	Alphapapillomavirus 9	E1	670	Lurchachaiwong W., et al., 2011	2009	Human papillomavirus genotypes among infected Thai women with different cytological findings by analysis of E1 genes		cervical specimens
GQ161643	Human papillomavirus type 52	Alphapapillomavirus 9	E1	670	Lurchachaiwong W., et al., 2011	2009	Human papillomavirus genotypes among infected Thai women with different cytological findings by analysis of E1 genes		cervical specimens
GQ161642	Human papillomavirus type 16	Alphapapillomavirus 9	E1	668	Lurchachaiwong W., et al., 2011	2009	Human papillomavirus genotypes among infected Thai women with different cytological findings by analysis of E1 genes		cervical specimens
GQ161641	Human papillomavirus type 56	Alphapapillomavirus 6	E1	652	Lurchachaiwong W., et al., 2011	2009	Human papillomavirus genotypes among infected Thai women with different cytological findings by analysis of E1 genes		cervical specimens
GQ161640	Human papillomavirus type 52	Alphapapillomavirus 9	E1	670	Lurchachaiwong W., et al., 2011	2009	Human papillomavirus genotypes among infected Thai women with different cytological findings by analysis of E1 genes		cervical specimens
GQ161639	Human papillomavirus type 16	Alphapapillomavirus 9	E1	668	Lurchachaiwong W., et al., 2011	2009	Human papillomavirus genotypes among infected Thai women with different cytological findings by analysis of E1 genes		cervical specimens
GQ161638	Human papillomavirus type 16	Alphapapillomavirus 9	E1	668	Lurchachaiwong W., et al., 2011	2009	Human papillomavirus genotypes among infected Thai women with different cytological findings by analysis of E1 genes		cervical specimens
GQ161637	Human papillomavirus type 16	Alphapapillomavirus 9	E1	668	Lurchachaiwong W., et al., 2011	2009	Human papillomavirus genotypes among infected Thai women with different cytological findings by analysis of E1 genes		cervical specimens
GQ161636	Human papillomavirus type 31	Alphapapillomavirus 9	E1	769	Lurchachaiwong W., et al., 2011	2009	Human papillomavirus genotypes among infected Thai women with different cytological findings by analysis of E1 genes		HSIL
GQ161635	Human papillomavirus type 52	Alphapapillomavirus 9	E1	643	Lurchachaiwong W., et al., 2011	2009	Human papillomavirus genotypes among infected Thai women with different cytological findings by analysis of E1 genes		cervical specimens
GQ161634	Human papillomavirus type 31	Alphapapillomavirus 9	E1	752	Lurchachaiwong W., et al., 2011	2009	Human papillomavirus genotypes among infected Thai women with different cytological findings by analysis of E1 genes		cervical specimens
GQ161633	Human papillomavirus type 16	Alphapapillomavirus 9	E1	665	Lurchachaiwong W., et al., 2011	2009	Human papillomavirus genotypes among infected Thai women with different cytological findings by analysis of E1 genes		cervical specimens
GQ161632	Human papillomavirus type 31	Alphapapillomavirus 9	E1	622	Lurchachaiwong W., et al., 2011	2009	Human papillomavirus genotypes among infected Thai women with different cytological findings by analysis of E1 genes		cervical specimens
GQ161631	Human papillomavirus type 52	Alphapapillomavirus 9	E1	284	Lurchachaiwong W., et al., 2011	2009	Human papillomavirus genotypes among infected Thai women with different cytological findings by analysis of E1 genes		cervical specimens
GQ161630	Human papillomavirus type 16	Alphapapillomavirus 9	E1	681	Lurchachaiwong W., et al., 2011	2009	Human papillomavirus genotypes among infected Thai women with different cytological findings by analysis of E1 genes		cervical specimens
GQ161629	Human papillomavirus type 56	Alphapapillomavirus 6	E1	683	Lurchachaiwong W., et al., 2011	2009	Human papillomavirus genotypes among infected Thai women with different cytological findings by analysis of E1 genes		cervical specimens
GQ161628	Human papillomavirus type 44	Alphapapillomavirus 10	E1	658	Lurchachaiwong W., et al., 2011	2009	Human papillomavirus genotypes among infected Thai women with different cytological findings by analysis of E1 genes		cervical specimens
GQ161627	Human papillomavirus type 16	Alphapapillomavirus 9	E1	682	Lurchachaiwong W., et al., 2011	2009	Human papillomavirus genotypes among infected Thai women with different cytological findings by analysis of E1 genes		cervical specimens
GQ161626	Human papillomavirus type 16	Alphapapillomavirus 9	E1	668	Lurchachaiwong W., et al., 2011	2009	Human papillomavirus genotypes among infected Thai women with different cytological findings by analysis of E1 genes		cervical specimens
GQ161625	Human papillomavirus type 16	Alphapapillomavirus 9	E1	674	Lurchachaiwong W., et al., 2011	2009	Human papillomavirus genotypes among infected Thai women with different cytological findings by analysis of E1 genes		cervical specimens
GQ161624	Human papillomavirus type 16	Alphapapillomavirus 9	E1	489	Lurchachaiwong W., et al., 2011	2009	Human papillomavirus genotypes among infected Thai women with different cytological findings by analysis of E1 genes		cervical specimens
GQ161623	Human papillomavirus type 16	Alphapapillomavirus 9	E1	671	Lurchachaiwong W., et al., 2011	2009	Human papillomavirus genotypes among infected Thai women with different cytological findings by analysis of E1 genes		cervical specimens
GQ161622	Human papillomavirus type 16	Alphapapillomavirus 9	E1	680	Lurchachaiwong W., et al., 2011	2009	Human papillomavirus genotypes among infected Thai women with different cytological findings by analysis of E1 genes		cervical specimens
GQ161621	Human papillomavirus type 74	Alphapapillomavirus 10	E1	656	Lurchachaiwong W., et al., 2011	2009	Human papillomavirus genotypes among infected Thai women with different cytological findings by analysis of E1 genes		cervical specimens
GQ161620	Human papillomavirus type 16	Alphapapillomavirus 9	E1	682	Lurchachaiwong W., et al., 2011	2009	Human papillomavirus genotypes among infected Thai women with different cytological findings by analysis of E1 genes		cervical specimens
GQ161619	Human papillomavirus type 16	Alphapapillomavirus 9	E1	678	Lurchachaiwong W., et al., 2011	2009	Human papillomavirus genotypes among infected Thai women with different cytological findings by analysis of E1 genes		cervical specimens
GQ161618	Human papillomavirus type 16	Alphapapillomavirus 9	E1	677	Lurchachaiwong W., et al., 2011	2009	Human papillomavirus genotypes among infected Thai women with different cytological findings by analysis of E1 genes		cervical specimens
GQ161617	Human papillomavirus type 16	Alphapapillomavirus 9	E1	746	Lurchachaiwong W., et al., 2011	2009	Human papillomavirus genotypes among infected Thai women with different cytological findings by analysis of E1 genes		cervical specimens
GQ161616	Human papillomavirus type 16	Alphapapillomavirus 9	E1	680	Lurchachaiwong W., et al., 2011	2009	Human papillomavirus genotypes among infected Thai women with different cytological findings by analysis of E1 genes		cervical specimens
GQ161615	Human papillomavirus type 16	Alphapapillomavirus 9	E1	671	Lurchachaiwong W., et al., 2011	2009	Human papillomavirus genotypes among infected Thai women with different cytological findings by analysis of E1 genes		cervical specimens
GQ161614	Human papillomavirus type 52	Alphapapillomavirus 9	E1	643	Lurchachaiwong W., et al., 2011	2009	Human papillomavirus genotypes among infected Thai women with different cytological findings by analysis of E1 genes		cervical specimens
GQ161613	Human papillomavirus type 16	Alphapapillomavirus 9	E1	734	Lurchachaiwong W., et al., 2011	2009	Human papillomavirus genotypes among infected Thai women with different cytological findings by analysis of E1 genes		cervical specimens
GQ161611	Human papillomavirus type 31	Alphapapillomavirus 9	E1	599	Lurchachaiwong W., et al., 2011	2009	Human papillomavirus genotypes among infected Thai women with different cytological findings by analysis of E1 genes		cervical specimens
GQ161609	Human papillomavirus type 73	Alphapapillomavirus 11	E1	681	Lurchachaiwong W., et al., 2011	2009	Human papillomavirus genotypes among infected Thai women with different cytological findings by analysis of E1 genes		cervical specimens
GQ161608	Human papillomavirus type 16	Alphapapillomavirus 9	E1	672	Lurchachaiwong W., et al., 2011	2009	Human papillomavirus genotypes among infected Thai women with different cytological findings by analysis of E1 genes		cervical specimens
GQ161607	Human papillomavirus type 59	Alphapapillomavirus 7	E1	665	Lurchachaiwong W., et al., 2011	2009	Human papillomavirus genotypes among infected Thai women with different cytological findings by analysis of E1 genes		LSIL
GQ161606	Human papillomavirus type 71	Alphapapillomavirus 14	E1	638	Lurchachaiwong W., et al., 2011	2009	Human papillomavirus genotypes among infected Thai women with different cytological findings by analysis of E1 genes		LSIL
GQ161605	Human papillomavirus type 56	Alphapapillomavirus 6	E1	664	Lurchachaiwong W., et al., 2011	2009	Human papillomavirus genotypes among infected Thai women with different cytological findings by analysis of E1 genes		cervical specimens
GQ161604	Human papillomavirus type 16	Alphapapillomavirus 9	E1	808	Lurchachaiwong W., et al., 2011	2009	Human papillomavirus genotypes among infected Thai women with different cytological findings by analysis of E1 genes		cervical specimens
GQ161603	Human papillomavirus type 52	Alphapapillomavirus 9	E1	656	Lurchachaiwong W., et al., 2011	2009	Human papillomavirus genotypes among infected Thai women with different cytological findings by analysis of E1 genes		cervical specimens
GQ161602	Human papillomavirus type 16	Alphapapillomavirus 9	E1	874	Lurchachaiwong W., et al., 2011	2009	Human papillomavirus genotypes among infected Thai women with different cytological findings by analysis of E1 genes		cervical specimens
GQ161601	Human papillomavirus type 16	Alphapapillomavirus 9	E1	671	Lurchachaiwong W., et al., 2011	2009	Human papillomavirus genotypes among infected Thai women with different cytological findings by analysis of E1 genes		cervical specimens
GQ161600	Human papillomavirus type 31	Alphapapillomavirus 9	E1	757	Lurchachaiwong W., et al., 2011	2009	Human papillomavirus genotypes among infected Thai women with different cytological findings by analysis of E1 genes		cervical specimens
GQ161599	Human papillomavirus type 16	Alphapapillomavirus 9	E1	820	Lurchachaiwong W., et al., 2011	2009	Human papillomavirus genotypes among infected Thai women with different cytological findings by analysis of E1 genes		cervical specimens
GQ161598	Human papillomavirus type 58	Alphapapillomavirus 7	E1	661	Lurchachaiwong W., et al., 2011	2009	Human papillomavirus genotypes among infected Thai women with different cytological findings by analysis of E1 genes		cervical specimens
GQ161597	Human papillomavirus type 42	Alphapapillomavirus 1	E1	444	Lurchachaiwong W., et al., 2011	2009	Human papillomavirus genotypes among infected Thai women with different cytological findings by analysis of E1 genes		LSIL
GQ161596	Human papillomavirus type 68	Alphapapillomavirus 7	E1	638	Lurchachaiwong W., et al., 2011	2009	Human papillomavirus genotypes among infected Thai women with different cytological findings by analysis of E1 genes		LSIL
GQ161595	Human papillomavirus type 31	Alphapapillomavirus 9	E1	251	Lurchachaiwong W., et al., 2011	2009	Human papillomavirus genotypes among infected Thai women with different cytological findings by analysis of E1 genes		cervical specimens
GQ161594	Human papillomavirus type 31	Alphapapillomavirus 9	E1	758	Lurchachaiwong W., et al., 2011	2009	Human papillomavirus genotypes among infected Thai women with different cytological findings by analysis of E1 genes		cervical specimens
GQ161593	Human papillomavirus type 16	Alphapapillomavirus 9	E1	670	Lurchachaiwong W., et al., 2011	2009	Human papillomavirus genotypes among infected Thai women with different cytological findings by analysis of E1 genes		cervical specimens
GQ161592	Human papillomavirus type 31	Alphapapillomavirus 9	E1	613	Lurchachaiwong W., et al., 2011	2009	Human papillomavirus genotypes among infected Thai women with different cytological findings by analysis of E1 genes		cervical specimens
GQ161591	Human papillomavirus type 33	Alphapapillomavirus 9	E1	655	Lurchachaiwong W., et al., 2011	2009	Human papillomavirus genotypes among infected Thai women with different cytological findings by analysis of E1 genes		HSIL
GQ161590	Human papillomavirus type 16	Alphapapillomavirus 9	E1	676	Lurchachaiwong W., et al., 2011	2009	Human papillomavirus genotypes among infected Thai women with different cytological findings by analysis of E1 genes		cervical specimens
GQ161589	Human papillomavirus type 16	Alphapapillomavirus 9	E1	670	Lurchachaiwong W., et al., 2011	2009	Human papillomavirus genotypes among infected Thai women with different cytological findings by analysis of E1 genes		cervical specimens
GQ161588	Human papillomavirus type 71	Alphapapillomavirus 14	E1	653	Lurchachaiwong W., et al., 2011	2009	Human papillomavirus genotypes among infected Thai women with different cytological findings by analysis of E1 genes		LSIL
GQ161587	Human papillomavirus type 31	Alphapapillomavirus 9	E1	521	Lurchachaiwong W., et al., 2011	2009	Human papillomavirus genotypes among infected Thai women with different cytological findings by analysis of E1 genes		cervical specimens
GQ161585	Human papillomavirus type 59	Alphapapillomavirus 7	E1	664	Lurchachaiwong W., et al., 2011	2009	Human papillomavirus genotypes among infected Thai women with different cytological findings by analysis of E1 genes		LSIL
GQ161584	Human papillomavirus type 66	Alphapapillomavirus 6	E1	164	Lurchachaiwong W., et al., 2011	2009	Human papillomavirus genotypes among infected Thai women with different cytological findings by analysis of E1 genes		cervical specimens
GQ161582	Human papillomavirus type 52	Alphapapillomavirus 9	E1	670	Lurchachaiwong W., et al., 2011	2009	Human papillomavirus genotypes among infected Thai women with different cytological findings by analysis of E1 genes		cervical specimens
GQ161581	Human papillomavirus type 16	Alphapapillomavirus 9	E1	681	Lurchachaiwong W., et al., 2011	2009	Human papillomavirus genotypes among infected Thai women with different cytological findings by analysis of E1 genes		cervical specimens
GQ161580	Human papillomavirus type 52	Alphapapillomavirus 9	E1	669	Lurchachaiwong W., et al., 2011	2009	Human papillomavirus genotypes among infected Thai women with different cytological findings by analysis of E1 genes		cervical specimens
GQ161578	Human papillomavirus type 31	Alphapapillomavirus 9	E1	624	Lurchachaiwong W., et al., 2011	2009	Human papillomavirus genotypes among infected Thai women with different cytological findings by analysis of E1 genes		HSIL
GQ161577	Human papillomavirus type 16	Alphapapillomavirus 9	E1	649	Lurchachaiwong W., et al., 2011	2009	Human papillomavirus genotypes among infected Thai women with different cytological findings by analysis of E1 genes		cervical specimens
GQ161576	Human papillomavirus type 52	Alphapapillomavirus 9	E1	663	Lurchachaiwong W., et al., 2011	2009	Human papillomavirus genotypes among infected Thai women with different cytological findings by analysis of E1 genes		cervical specimens
GQ161575	Human papillomavirus type 16	Alphapapillomavirus 9	E1	671	Lurchachaiwong W., et al., 2011	2009	Human papillomavirus genotypes among infected Thai women with different cytological findings by analysis of E1 genes		cervical specimens
GQ161574	Human papillomavirus type 52	Alphapapillomavirus 9	E1	669	Lurchachaiwong W., et al., 2011	2009	Human papillomavirus genotypes among infected Thai women with different cytological findings by analysis of E1 genes		cervical specimens
GQ161573	Human papillomavirus type 52	Alphapapillomavirus 9	E1	663	Lurchachaiwong W., et al., 2011	2009	Human papillomavirus genotypes among infected Thai women with different cytological findings by analysis of E1 genes		HSIL
GQ161572	Human papillomavirus type 16	Alphapapillomavirus 9	E1	681	Lurchachaiwong W., et al., 2011	2009	Human papillomavirus genotypes among infected Thai women with different cytological findings by analysis of E1 genes		cervical specimens
GQ161571	Human papillomavirus type 31	Alphapapillomavirus 9	E1	639	Lurchachaiwong W., et al., 2011	2009	Human papillomavirus genotypes among infected Thai women with different cytological findings by analysis of E1 genes		cervical specimens
GQ161570	Human papillomavirus type 16	Alphapapillomavirus 9	E1	681	Lurchachaiwong W., et al., 2011	2009	Human papillomavirus genotypes among infected Thai women with different cytological findings by analysis of E1 genes		cervical specimens
GQ161569	Human papillomavirus type 81 strain CU333	Alphapapillomavirus 3	E1	400	Lurchachaiwong W., et al., 2011	2009	Human papillomavirus genotypes among infected Thai women with different cytological findings by analysis of E1 genes		cervical specimens
GQ161568	Human papillomavirus type 42	Alphapapillomavirus 1	E1	642	Lurchachaiwong W., et al., 2011	2009	Human papillomavirus genotypes among infected Thai women with different cytological findings by analysis of E1 genes		LSIL
GQ161567	Human papillomavirus type 16	Alphapapillomavirus 9	E1	681	Lurchachaiwong W., et al., 2011	2009	Human papillomavirus genotypes among infected Thai women with different cytological findings by analysis of E1 genes		cervical specimens
GQ161565	Human papillomavirus type 35	Alphapapillomavirus 9	E1	623	Lurchachaiwong W., et al., 2011	2009	Human papillomavirus genotypes among infected Thai women with different cytological findings by analysis of E1 genes		cervical specimens
GQ161564	Human papillomavirus type 66	Alphapapillomavirus 6	E1	656	Lurchachaiwong W., et al., 2011	2009	Human papillomavirus genotypes among infected Thai women with different cytological findings by analysis of E1 genes		LSIL
GQ161563	Human papillomavirus type 68	Alphapapillomavirus 7	E1	659	Lurchachaiwong W., et al., 2011	2009	Human papillomavirus genotypes among infected Thai women with different cytological findings by analysis of E1 genes		LSIL
GQ161561	Human papillomavirus type 66	Alphapapillomavirus 6	E1	289	Lurchachaiwong W., et al., 2011	2009	Human papillomavirus genotypes among infected Thai women with different cytological findings by analysis of E1 genes		cervical specimens
GQ161559	Human papillomavirus type 66	Alphapapillomavirus 6	E1	185	Lurchachaiwong W., et al., 2011	2009	Human papillomavirus genotypes among infected Thai women with different cytological findings by analysis of E1 genes		cervical specimens
GQ161558	Human papillomavirus type 35	Alphapapillomavirus 9	E1	626	Lurchachaiwong W., et al., 2011	2009	Human papillomavirus genotypes among infected Thai women with different cytological findings by analysis of E1 genes		cervical specimens
GQ161557	Human papillomavirus type 52	Alphapapillomavirus 9	E1	532	Lurchachaiwong W., et al., 2011	2009	Human papillomavirus genotypes among infected Thai women with different cytological findings by analysis of E1 genes		cervical specimens
GQ161556	Human papillomavirus type 16	Alphapapillomavirus 9	E1	563	Lurchachaiwong W., et al., 2011	2009	Human papillomavirus genotypes among infected Thai women with different cytological findings by analysis of E1 genes		cervical specimens
GQ161555	Human papillomavirus type 16	Alphapapillomavirus 9	E1	440	Lurchachaiwong W., et al., 2011	2009	Human papillomavirus genotypes among infected Thai women with different cytological findings by analysis of E1 genes		cervical specimens
GQ161554	Human papillomavirus type 16	Alphapapillomavirus 9	E1	659	Lurchachaiwong W., et al., 2011	2009	Human papillomavirus genotypes among infected Thai women with different cytological findings by analysis of E1 genes		cervical specimens
GQ161553	Human papillomavirus type 59	Alphapapillomavirus 7	E1	320	Lurchachaiwong W., et al., 2011	2009	Human papillomavirus genotypes among infected Thai women with different cytological findings by analysis of E1 genes		LSIL
GQ161552	Human papillomavirus type 59	Alphapapillomavirus 7	E1	416	Lurchachaiwong W., et al., 2011	2009	Human papillomavirus genotypes among infected Thai women with different cytological findings by analysis of E1 genes		LSIL
GQ161551	Human papillomavirus type 51	Alphapapillomavirus 5	E1	633	Lurchachaiwong W., et al., 2011	2009	Human papillomavirus genotypes among infected Thai women with different cytological findings by analysis of E1 genes		cervical specimens
GQ161550	Human papillomavirus type 68	Alphapapillomavirus 7	E1	670	Lurchachaiwong W., et al., 2011	2009	Human papillomavirus genotypes among infected Thai women with different cytological findings by analysis of E1 genes		LSIL
GQ161549	Human papillomavirus type 16	Alphapapillomavirus 9	E1	664	Lurchachaiwong W., et al., 2011	2009	Human papillomavirus genotypes among infected Thai women with different cytological findings by analysis of E1 genes		cervical specimens
GQ161546	Human papillomavirus type 16	Alphapapillomavirus 9	E1	679	Lurchachaiwong W., et al., 2011	2009	Human papillomavirus genotypes among infected Thai women with different cytological findings by analysis of E1 genes		cervical specimens
GQ161545	Human papillomavirus type 39	Alphapapillomavirus 7	E1	622	Lurchachaiwong W., et al., 2011	2009	Human papillomavirus genotypes among infected Thai women with different cytological findings by analysis of E1 genes		LSIL
GQ161544	Human papillomavirus type 16	Alphapapillomavirus 9	E1	680	Lurchachaiwong W., et al., 2011	2009	Human papillomavirus genotypes among infected Thai women with different cytological findings by analysis of E1 genes		cervical specimens
GQ161542	Human papillomavirus type 51	Alphapapillomavirus 5	E1	651	Lurchachaiwong W., et al., 2011	2009	Human papillomavirus genotypes among infected Thai women with different cytological findings by analysis of E1 genes		cervical specimens
GQ161541	Human papillomavirus type 31	Alphapapillomavirus 9	E1	625	Lurchachaiwong W., et al., 2011	2009	Human papillomavirus genotypes among infected Thai women with different cytological findings by analysis of E1 genes		cervical specimens
GQ161540	Human papillomavirus type 66	Alphapapillomavirus 6	E1	659	Lurchachaiwong W., et al., 2011	2009	Human papillomavirus genotypes among infected Thai women with different cytological findings by analysis of E1 genes		LSIL
GQ161539	Human papillomavirus type 31	Alphapapillomavirus 9	E1	733	Lurchachaiwong W., et al., 2011	2009	Human papillomavirus genotypes among infected Thai women with different cytological findings by analysis of E1 genes		cervical specimens
GQ161538	Human papillomavirus type 56	Alphapapillomavirus 6	E1	652	Lurchachaiwong W., et al., 2011	2009	Human papillomavirus genotypes among infected Thai women with different cytological findings by analysis of E1 genes		cervical specimens
GQ161537	Human papillomavirus type 31	Alphapapillomavirus 9	E1	626	Lurchachaiwong W., et al., 2011	2009	Human papillomavirus genotypes among infected Thai women with different cytological findings by analysis of E1 genes		cervical specimens
GQ161536	Human papillomavirus type 82	Alphapapillomavirus 5	E1	540	Lurchachaiwong W., et al., 2011	2009	Human papillomavirus genotypes among infected Thai women with different cytological findings by analysis of E1 genes		cervical specimens
GQ161535	Human papillomavirus type 56	Alphapapillomavirus 6	E1	684	Lurchachaiwong W., et al., 2011	2009	Human papillomavirus genotypes among infected Thai women with different cytological findings by analysis of E1 genes		LSIL
GQ161534	Human papillomavirus type 16	Alphapapillomavirus 9	E1	461	Lurchachaiwong W., et al., 2011	2009	Human papillomavirus genotypes among infected Thai women with different cytological findings by analysis of E1 genes		cervical specimens
GQ161533	Human papillomavirus type 56	Alphapapillomavirus 6	E1	679	Lurchachaiwong W., et al., 2011	2009	Human papillomavirus genotypes among infected Thai women with different cytological findings by analysis of E1 genes		LSIL
GQ161532	Human papillomavirus type 31	Alphapapillomavirus 9	E1	616	Lurchachaiwong W., et al., 2011	2009	Human papillomavirus genotypes among infected Thai women with different cytological findings by analysis of E1 genes		cervical specimens
GQ161531	Human papillomavirus type 66	Alphapapillomavirus 6	E1	660	Lurchachaiwong W., et al., 2011	2009	Human papillomavirus genotypes among infected Thai women with different cytological findings by analysis of E1 genes		LSIL
GQ161530	Human papillomavirus type 31	Alphapapillomavirus 9	E1	572	Lurchachaiwong W., et al., 2011	2009	Human papillomavirus genotypes among infected Thai women with different cytological findings by analysis of E1 genes		cervical specimens
GQ161529	Human papillomavirus type 35	Alphapapillomavirus 9	E1	620	Lurchachaiwong W., et al., 2011	2009	Human papillomavirus genotypes among infected Thai women with different cytological findings by analysis of E1 genes		cervical specimens
GQ161528	Human papillomavirus type 71	Alphapapillomavirus 14	E1	738	Lurchachaiwong W., et al., 2011	2009	Human papillomavirus genotypes among infected Thai women with different cytological findings by analysis of E1 genes		LSIL
GQ161527	Human papillomavirus type 71	Alphapapillomavirus 14	E1	390	Lurchachaiwong W., et al., 2011	2009	Human papillomavirus genotypes among infected Thai women with different cytological findings by analysis of E1 genes		LSIL
GQ161526	Human papillomavirus type 31	Alphapapillomavirus 9	E1	615	Lurchachaiwong W., et al., 2011	2009	Human papillomavirus genotypes among infected Thai women with different cytological findings by analysis of E1 genes		cervical specimens
GQ161525	Human papillomavirus type 31	Alphapapillomavirus 9	E1	624	Lurchachaiwong W., et al., 2011	2009	Human papillomavirus genotypes among infected Thai women with different cytological findings by analysis of E1 genes		cervical specimens
GQ161524	Human papillomavirus type 31	Alphapapillomavirus 9	E1	383	Lurchachaiwong W., et al., 2011	2009	Human papillomavirus genotypes among infected Thai women with different cytological findings by analysis of E1 genes		cervical specimens
GQ161523	Human papillomavirus type 51	Alphapapillomavirus 5	E1	651	Lurchachaiwong W., et al., 2011	2009	Human papillomavirus genotypes among infected Thai women with different cytological findings by analysis of E1 genes		LSIL
GQ161521	Human papillomavirus type 35	Alphapapillomavirus 9	E1	587	Lurchachaiwong W., et al., 2011	2009	Human papillomavirus genotypes among infected Thai women with different cytological findings by analysis of E1 genes		cervical specimens
GQ161520	Human papillomavirus type 31	Alphapapillomavirus 9	E1	626	Lurchachaiwong W., et al., 2011	2009	Human papillomavirus genotypes among infected Thai women with different cytological findings by analysis of E1 genes		cervical specimens
GQ161519	Human papillomavirus type 16	Alphapapillomavirus 9	E1	686	Lurchachaiwong W., et al., 2011	2009	Human papillomavirus genotypes among infected Thai women with different cytological findings by analysis of E1 genes		cervical specimens
GQ161518	Human papillomavirus type 16	Alphapapillomavirus 9	E1	628	Lurchachaiwong W., et al., 2011	2009	Human papillomavirus genotypes among infected Thai women with different cytological findings by analysis of E1 genes		cervical specimens
GQ161517	Human papillomavirus type 16	Alphapapillomavirus 9	E1	501	Lurchachaiwong W., et al., 2011	2009	Human papillomavirus genotypes among infected Thai women with different cytological findings by analysis of E1 genes		cervical specimens
GQ161516	Human papillomavirus type 66	Alphapapillomavirus 6	E1	146	Lurchachaiwong W., et al., 2011	2009	Human papillomavirus genotypes among infected Thai women with different cytological findings by analysis of E1 genes		cervical specimens
GQ161515	Human papillomavirus type 39	Alphapapillomavirus 7	E1	620	Lurchachaiwong W., et al., 2011	2009	Human papillomavirus genotypes among infected Thai women with different cytological findings by analysis of E1 genes		cervical specimens
GQ161514	Human papillomavirus type 39	Alphapapillomavirus 7	E1	666	Lurchachaiwong W., et al., 2011	2009	Human papillomavirus genotypes among infected Thai women with different cytological findings by analysis of E1 genes		cervical specimens
GQ161513	Human papillomavirus type 31	Alphapapillomavirus 9	E1	627	Lurchachaiwong W., et al., 2011	2009	Human papillomavirus genotypes among infected Thai women with different cytological findings by analysis of E1 genes		cervical specimens
GQ161512	Human papillomavirus type 31	Alphapapillomavirus 9	E1	626	Lurchachaiwong W., et al., 2011	2009	Human papillomavirus genotypes among infected Thai women with different cytological findings by analysis of E1 genes		cervical specimens
GQ161511	Human papillomavirus type 31	Alphapapillomavirus 9	E1	399	Lurchachaiwong W., et al., 2011	2009	Human papillomavirus genotypes among infected Thai women with different cytological findings by analysis of E1 genes		cervical specimens
GQ161510	Human papillomavirus type 66	Alphapapillomavirus 6	E1	656	Lurchachaiwong W., et al., 2011	2009	Human papillomavirus genotypes among infected Thai women with different cytological findings by analysis of E1 genes		LSIL
GQ161508	Human papillomavirus type 31	Alphapapillomavirus 9	E1	395	Lurchachaiwong W., et al., 2011	2009	Human papillomavirus genotypes among infected Thai women with different cytological findings by analysis of E1 genes		cervical specimens
GQ161507	Human papillomavirus type 16	Alphapapillomavirus 9	E1	261	Lurchachaiwong W., et al., 2011	2009	Human papillomavirus genotypes among infected Thai women with different cytological findings by analysis of E1 genes		cervical specimens
GQ161506	Human papillomavirus type 52	Alphapapillomavirus 9	E1	443	Lurchachaiwong W., et al., 2011	2009	Human papillomavirus genotypes among infected Thai women with different cytological findings by analysis of E1 genes		cervical specimens
GQ161505	Human papillomavirus type 56	Alphapapillomavirus 6	E1	559	Lurchachaiwong W., et al., 2011	2009	Human papillomavirus genotypes among infected Thai women with different cytological findings by analysis of E1 genes		cervical specimens
GQ161504	Human papillomavirus type 35	Alphapapillomavirus 9	E1	587	Lurchachaiwong W., et al., 2011	2009	Human papillomavirus genotypes among infected Thai women with different cytological findings by analysis of E1 genes		cervical specimens
GQ161503	Human papillomavirus type 31	Alphapapillomavirus 9	E1	473	Lurchachaiwong W., et al., 2011	2009	Human papillomavirus genotypes among infected Thai women with different cytological findings by analysis of E1 genes		cervical specimens
GQ161502	Human papillomavirus type 68	Alphapapillomavirus 7	E1	343	Lurchachaiwong W., et al., 2011	2009	Human papillomavirus genotypes among infected Thai women with different cytological findings by analysis of E1 genes		cervical specimens
GQ161501	Human papillomavirus type 51	Alphapapillomavirus 5	E1	642	Lurchachaiwong W., et al., 2011	2009	Human papillomavirus genotypes among infected Thai women with different cytological findings by analysis of E1 genes		cervical specimens
GQ161500	Human papillomavirus type 35	Alphapapillomavirus 9	E1	630	Lurchachaiwong W., et al., 2011	2009	Human papillomavirus genotypes among infected Thai women with different cytological findings by analysis of E1 genes		cervical specimens
GQ161499	Human papillomavirus type 52	Alphapapillomavirus 9	E1	663	Lurchachaiwong W., et al., 2011	2009	Human papillomavirus genotypes among infected Thai women with different cytological findings by analysis of E1 genes		cervical specimens
GQ161498	Human papillomavirus type 32	Alphapapillomavirus 1	E1	649	Lurchachaiwong W., et al., 2011	2009	Human papillomavirus genotypes among infected Thai women with different cytological findings by analysis of E1 genes		LSIL
GQ161497	Human papillomavirus type 52	Alphapapillomavirus 9	E1	672	Lurchachaiwong W., et al., 2011	2009	Human papillomavirus genotypes among infected Thai women with different cytological findings by analysis of E1 genes		HSIL
GQ161496	Human papillomavirus type 39	Alphapapillomavirus 7	E1	665	Lurchachaiwong W., et al., 2011	2009	Human papillomavirus genotypes among infected Thai women with different cytological findings by analysis of E1 genes		LSIL
GQ161494	Human papillomavirus type 35	Alphapapillomavirus 9	E1	626	Lurchachaiwong W., et al., 2011	2009	Human papillomavirus genotypes among infected Thai women with different cytological findings by analysis of E1 genes		cervical specimens
GQ161493	Human papillomavirus type 74	Alphapapillomavirus 10	E1	659	Lurchachaiwong W., et al., 2011	2009	Human papillomavirus genotypes among infected Thai women with different cytological findings by analysis of E1 genes		cervical specimens
GQ161492	Human papillomavirus type 16	Alphapapillomavirus 9	E1	677	Lurchachaiwong W., et al., 2011	2009	Human papillomavirus genotypes among infected Thai women with different cytological findings by analysis of E1 genes		cervical specimens
GQ161491	Human papillomavirus type 31	Alphapapillomavirus 9	E1	692	Lurchachaiwong W., et al., 2011	2009	Human papillomavirus genotypes among infected Thai women with different cytological findings by analysis of E1 genes		cervical specimens
GQ161490	Human papillomavirus type 16	Alphapapillomavirus 9	E1	772	Lurchachaiwong W., et al., 2011	2009	Human papillomavirus genotypes among infected Thai women with different cytological findings by analysis of E1 genes		cervical specimens
GQ161489	Human papillomavirus type 71	Alphapapillomavirus 14	E1	658	Lurchachaiwong W., et al., 2011	2009	Human papillomavirus genotypes among infected Thai women with different cytological findings by analysis of E1 genes		LSIL
GQ161488	Human papillomavirus type 16	Alphapapillomavirus 9	E1	720	Lurchachaiwong W., et al., 2011	2009	Human papillomavirus genotypes among infected Thai women with different cytological findings by analysis of E1 genes		cervical specimens
GQ161487	Human papillomavirus type 16	Alphapapillomavirus 9	E1	679	Lurchachaiwong W., et al., 2011	2009	Human papillomavirus genotypes among infected Thai women with different cytological findings by analysis of E1 genes		cervical specimens
GQ161486	Human papillomavirus type 66	Alphapapillomavirus 6	E1	653	Lurchachaiwong W., et al., 2011	2009	Human papillomavirus genotypes among infected Thai women with different cytological findings by analysis of E1 genes		LSIL
GQ161485	Human papillomavirus type 68	Alphapapillomavirus 7	E1	652	Lurchachaiwong W., et al., 2011	2009	Human papillomavirus genotypes among infected Thai women with different cytological findings by analysis of E1 genes		LSIL
GQ161484	Human papillomavirus type 31	Alphapapillomavirus 9	E1	625	Lurchachaiwong W., et al., 2011	2009	Human papillomavirus genotypes among infected Thai women with different cytological findings by analysis of E1 genes		cervical specimens
GQ161483	Human papillomavirus type 16	Alphapapillomavirus 9	E1	580	Lurchachaiwong W., et al., 2011	2009	Human papillomavirus genotypes among infected Thai women with different cytological findings by analysis of E1 genes		cervical specimens
GQ161482	Human papillomavirus type 39	Alphapapillomavirus 7	E1	663	Lurchachaiwong W., et al., 2011	2009	Human papillomavirus genotypes among infected Thai women with different cytological findings by analysis of E1 genes		LSIL
GQ161481	Human papillomavirus type 31	Alphapapillomavirus 9	E1	624	Lurchachaiwong W., et al., 2011	2009	Human papillomavirus genotypes among infected Thai women with different cytological findings by analysis of E1 genes		cervical specimens
GQ161480	Human papillomavirus type 31	Alphapapillomavirus 9	E1	625	Lurchachaiwong W., et al., 2011	2009	Human papillomavirus genotypes among infected Thai women with different cytological findings by analysis of E1 genes		cervical specimens
GQ161479	Human papillomavirus type 68	Alphapapillomavirus 7	E1	671	Lurchachaiwong W., et al., 2011	2009	Human papillomavirus genotypes among infected Thai women with different cytological findings by analysis of E1 genes		LSIL
GQ161478	Human papillomavirus type 39	Alphapapillomavirus 7	E1	668	Lurchachaiwong W., et al., 2011	2009	Human papillomavirus genotypes among infected Thai women with different cytological findings by analysis of E1 genes		LSIL
GQ161477	Human papillomavirus type 51	Alphapapillomavirus 5	E1	654	Lurchachaiwong W., et al., 2011	2009	Human papillomavirus genotypes among infected Thai women with different cytological findings by analysis of E1 genes		cervical specimens
GQ161476	Human papillomavirus type 51	Alphapapillomavirus 5	E1	650	Lurchachaiwong W., et al., 2011	2009	Human papillomavirus genotypes among infected Thai women with different cytological findings by analysis of E1 genes		cervical specimens
GQ161475	Human papillomavirus type 66	Alphapapillomavirus 6	E1	653	Lurchachaiwong W., et al., 2011	2009	Human papillomavirus genotypes among infected Thai women with different cytological findings by analysis of E1 genes		LSIL
GQ161474	Human papillomavirus type 66	Alphapapillomavirus 6	E1	659	Lurchachaiwong W., et al., 2011	2009	Human papillomavirus genotypes among infected Thai women with different cytological findings by analysis of E1 genes		LSIL
GQ161469	Human papillomavirus type 16	Alphapapillomavirus 9	E1	689	Lurchachaiwong W., et al., 2011	2009	Human papillomavirus genotypes among infected Thai women with different cytological findings by analysis of E1 genes		cervical specimens
GQ161468	Human papillomavirus type 71	Alphapapillomavirus 14	E1	771	Lurchachaiwong W., et al., 2011	2009	Human papillomavirus genotypes among infected Thai women with different cytological findings by analysis of E1 genes		LSIL
GQ161466	Human papillomavirus type 66	Alphapapillomavirus 6	E1	660	Lurchachaiwong W., et al., 2011	2009	Human papillomavirus genotypes among infected Thai women with different cytological findings by analysis of E1 genes		LSIL
GQ161465	Human papillomavirus type 68	Alphapapillomavirus 7	E1	665	Lurchachaiwong W., et al., 2011	2009	Human papillomavirus genotypes among infected Thai women with different cytological findings by analysis of E1 genes		LSIL
GQ161464	Human papillomavirus type 31	Alphapapillomavirus 9	E1	624	Lurchachaiwong W., et al., 2011	2009	Human papillomavirus genotypes among infected Thai women with different cytological findings by analysis of E1 genes		cervical specimens
GQ161463	Human papillomavirus type 31	Alphapapillomavirus 9	E1	625	Lurchachaiwong W., et al., 2011	2009	Human papillomavirus genotypes among infected Thai women with different cytological findings by analysis of E1 genes		cervical specimens
GQ161462	Human papillomavirus type 16	Alphapapillomavirus 9	E1	667	Lurchachaiwong W., et al., 2011	2009	Human papillomavirus genotypes among infected Thai women with different cytological findings by analysis of E1 genes		cervical specimens
GQ161461	Human papillomavirus type 68	Alphapapillomavirus 7	E1	679	Lurchachaiwong W., et al., 2011	2009	Human papillomavirus genotypes among infected Thai women with different cytological findings by analysis of E1 genes		LSIL
GQ161460	Human papillomavirus type 30	Alphapapillomavirus 6	E1	659	Lurchachaiwong W., et al., 2011	2009	Human papillomavirus genotypes among infected Thai women with different cytological findings by analysis of E1 genes		cervical specimens
GQ161459	Human papillomavirus type 31	Alphapapillomavirus 9	E1	626	Lurchachaiwong W., et al., 2011	2009	Human papillomavirus genotypes among infected Thai women with different cytological findings by analysis of E1 genes		cervical specimens
GQ161458	Human papillomavirus type 31	Alphapapillomavirus 9	E1	667	Lurchachaiwong W., et al., 2011	2009	Human papillomavirus genotypes among infected Thai women with different cytological findings by analysis of E1 genes		cervical specimens
GQ161457	Human papillomavirus type 31	Alphapapillomavirus 9	E1	601	Lurchachaiwong W., et al., 2011	2009	Human papillomavirus genotypes among infected Thai women with different cytological findings by analysis of E1 genes		cervical specimens
GQ161456	Human papillomavirus type 68	Alphapapillomavirus 7	E1	672	Lurchachaiwong W., et al., 2011	2009	Human papillomavirus genotypes among infected Thai women with different cytological findings by analysis of E1 genes		LSIL
GQ161455	Human papillomavirus type 52	Alphapapillomavirus 9	E1	661	Lurchachaiwong W., et al., 2011	2009	Human papillomavirus genotypes among infected Thai women with different cytological findings by analysis of E1 genes		cervical specimens
GQ161454	Human papillomavirus type 42	Alphapapillomavirus 1	E1	651	Lurchachaiwong W., et al., 2011	2009	Human papillomavirus genotypes among infected Thai women with different cytological findings by analysis of E1 genes		LSIL
GQ161453	Human papillomavirus type 16	Alphapapillomavirus 9	E1	671	Lurchachaiwong W., et al., 2011	2009	Human papillomavirus genotypes among infected Thai women with different cytological findings by analysis of E1 genes		cervical specimens
GQ161451	Human papillomavirus type 59	Alphapapillomavirus 7	E1	662	Lurchachaiwong W., et al., 2011	2009	Human papillomavirus genotypes among infected Thai women with different cytological findings by analysis of E1 genes		LSIL
GQ161450	Human papillomavirus type 16	Alphapapillomavirus 9	E1	84	Lurchachaiwong W., et al., 2011	2009	Human papillomavirus genotypes among infected Thai women with different cytological findings by analysis of E1 genes		cervical specimens
GQ161447	Human papillomavirus type 31	Alphapapillomavirus 9	E1	698	Lurchachaiwong W., et al., 2011	2009	Human papillomavirus genotypes among infected Thai women with different cytological findings by analysis of E1 genes		cervical specimens
GQ161446	Human papillomavirus type 82	Alphapapillomavirus 5	E1	396	Lurchachaiwong W., et al., 2011	2009	Human papillomavirus genotypes among infected Thai women with different cytological findings by analysis of E1 genes		cervical specimens
GQ161445	Human papillomavirus type 74	Alphapapillomavirus 10	E1	650	Lurchachaiwong W., et al., 2011	2009	Human papillomavirus genotypes among infected Thai women with different cytological findings by analysis of E1 genes		cervical specimens
GQ161444	Human papillomavirus type 16	Alphapapillomavirus 9	E1	355	Lurchachaiwong W., et al., 2011	2009	Human papillomavirus genotypes among infected Thai women with different cytological findings by analysis of E1 genes		cervical specimens
GQ161443	Human papillomavirus type 31	Alphapapillomavirus 9	E1	376	Lurchachaiwong W., et al., 2011	2009	Human papillomavirus genotypes among infected Thai women with different cytological findings by analysis of E1 genes		cervical specimens
GQ161442	Human papillomavirus type 31	Alphapapillomavirus 9	E1	624	Lurchachaiwong W., et al., 2011	2009	Human papillomavirus genotypes among infected Thai women with different cytological findings by analysis of E1 genes		cervical specimens
GQ161441	Human papillomavirus type 32	Alphapapillomavirus 1	E1	410	Lurchachaiwong W., et al., 2011	2009	Human papillomavirus genotypes among infected Thai women with different cytological findings by analysis of E1 genes		LSIL
GQ161440	Human papillomavirus type 31	Alphapapillomavirus 9	E1	294	Lurchachaiwong W., et al., 2011	2009	Human papillomavirus genotypes among infected Thai women with different cytological findings by analysis of E1 genes		cervical specimens
GQ161439	Human papillomavirus type 32	Alphapapillomavirus 1	E1	255	Lurchachaiwong W., et al., 2011	2009	Human papillomavirus genotypes among infected Thai women with different cytological findings by analysis of E1 genes		LSIL
GQ161438	Human papillomavirus type 35	Alphapapillomavirus 9	E1	640	Lurchachaiwong W., et al., 2011	2009	Human papillomavirus genotypes among infected Thai women with different cytological findings by analysis of E1 genes		cervical specimens
GQ161437	Human papillomavirus type 68	Alphapapillomavirus 7	E1	269	Lurchachaiwong W., et al., 2011	2009	Human papillomavirus genotypes among infected Thai women with different cytological findings by analysis of E1 genes		cervical specimens
GQ161436	Human papillomavirus type 16	Alphapapillomavirus 9	E1	671	Lurchachaiwong W., et al., 2011	2009	Human papillomavirus genotypes among infected Thai women with different cytological findings by analysis of E1 genes		cervical specimens
GQ161435	Human papillomavirus type 66	Alphapapillomavirus 6	E1	661	Lurchachaiwong W., et al., 2011	2009	Human papillomavirus genotypes among infected Thai women with different cytological findings by analysis of E1 genes		LSIL
GQ161434	Human papillomavirus type 16	Alphapapillomavirus 9	E1	511	Lurchachaiwong W., et al., 2011	2009	Human papillomavirus genotypes among infected Thai women with different cytological findings by analysis of E1 genes		cervical specimens
GQ161433	Human papillomavirus type 16	Alphapapillomavirus 9	E1	669	Lurchachaiwong W., et al., 2011	2009	Human papillomavirus genotypes among infected Thai women with different cytological findings by analysis of E1 genes		cervical specimens
GQ161432	Human papillomavirus type 16	Alphapapillomavirus 9	E1	624	Lurchachaiwong W., et al., 2011	2009	Human papillomavirus genotypes among infected Thai women with different cytological findings by analysis of E1 genes		cervical specimens
GQ161430	Human papillomavirus type 52	Alphapapillomavirus 9	E1	436	Lurchachaiwong W., et al., 2011	2009	Human papillomavirus genotypes among infected Thai women with different cytological findings by analysis of E1 genes		cervical specimens
GQ161429	Human papillomavirus type 16	Alphapapillomavirus 9	E1	682	Lurchachaiwong W., et al., 2011	2009	Human papillomavirus genotypes among infected Thai women with different cytological findings by analysis of E1 genes		cervical specimens
GQ161428	Human papillomavirus type 52	Alphapapillomavirus 9	E1	671	Lurchachaiwong W., et al., 2011	2009	Human papillomavirus genotypes among infected Thai women with different cytological findings by analysis of E1 genes		cervical specimens
GQ161427	Human papillomavirus type 68	Alphapapillomavirus 7	E1	461	Lurchachaiwong W., et al., 2011	2009	Human papillomavirus genotypes among infected Thai women with different cytological findings by analysis of E1 genes		cervical specimens
GQ161426	Human papillomavirus type 56	Alphapapillomavirus 6	E1	619	Lurchachaiwong W., et al., 2011	2009	Human papillomavirus genotypes among infected Thai women with different cytological findings by analysis of E1 genes		cervical specimens
GQ161425	Human papillomavirus type 52	Alphapapillomavirus 9	E1	676	Lurchachaiwong W., et al., 2011	2009	Human papillomavirus genotypes among infected Thai women with different cytological findings by analysis of E1 genes		HSIL
GQ161424	Human papillomavirus type 16	Alphapapillomavirus 9	E1	666	Lurchachaiwong W., et al., 2011	2009	Human papillomavirus genotypes among infected Thai women with different cytological findings by analysis of E1 genes		cervical specimens
GQ161421	Human papillomavirus type 39	Alphapapillomavirus 7	E1	654	Lurchachaiwong W., et al., 2011	2009	Human papillomavirus genotypes among infected Thai women with different cytological findings by analysis of E1 genes		cervical specimens
GQ161420	Human papillomavirus type 66	Alphapapillomavirus 6	E1	659	Lurchachaiwong W., et al., 2011	2009	Human papillomavirus genotypes among infected Thai women with different cytological findings by analysis of E1 genes		cervical specimens
GQ161419	Human papillomavirus type 16	Alphapapillomavirus 9	E1	669	Lurchachaiwong W., et al., 2011	2009	Human papillomavirus genotypes among infected Thai women with different cytological findings by analysis of E1 genes		cervical specimens
GQ161418	Human papillomavirus type 16	Alphapapillomavirus 9	E1	681	Lurchachaiwong W., et al., 2011	2009	Human papillomavirus genotypes among infected Thai women with different cytological findings by analysis of E1 genes		cervical specimens
GQ161417	Human papillomavirus type 66	Alphapapillomavirus 6	E1	659	Lurchachaiwong W., et al., 2011	2009	Human papillomavirus genotypes among infected Thai women with different cytological findings by analysis of E1 genes		cervical specimens
GQ161416	Human papillomavirus type 52	Alphapapillomavirus 9	E1	590	Lurchachaiwong W., et al., 2011	2009	Human papillomavirus genotypes among infected Thai women with different cytological findings by analysis of E1 genes		cervical specimens
GQ161415	Human papillomavirus type 16	Alphapapillomavirus 9	E1	682	Lurchachaiwong W., et al., 2011	2009	Human papillomavirus genotypes among infected Thai women with different cytological findings by analysis of E1 genes		cervical specimens
GQ161414	Human papillomavirus type 42	Alphapapillomavirus 1	E1	649	Lurchachaiwong W., et al., 2011	2009	Human papillomavirus genotypes among infected Thai women with different cytological findings by analysis of E1 genes		cervical specimens
GQ161413	Human papillomavirus type 42	Alphapapillomavirus 1	E1	649	Lurchachaiwong W., et al., 2011	2009	Human papillomavirus genotypes among infected Thai women with different cytological findings by analysis of E1 genes		cervical specimens
GQ161412	Human papillomavirus type 32	Alphapapillomavirus 1	E1	629	Lurchachaiwong W., et al., 2011	2009	Human papillomavirus genotypes among infected Thai women with different cytological findings by analysis of E1 genes		LSIL
GQ161411	Human papillomavirus type 16	Alphapapillomavirus 9	E1	669	Lurchachaiwong W., et al., 2011	2009	Human papillomavirus genotypes among infected Thai women with different cytological findings by analysis of E1 genes		cervical specimens
GQ161410	Human papillomavirus type 51	Alphapapillomavirus 5	E1	653	Lurchachaiwong W., et al., 2011	2009	Human papillomavirus genotypes among infected Thai women with different cytological findings by analysis of E1 genes		cervical specimens
GQ161409	Human papillomavirus type 66	Alphapapillomavirus 6	E1	659	Lurchachaiwong W., et al., 2011	2009	Human papillomavirus genotypes among infected Thai women with different cytological findings by analysis of E1 genes		LSIL
GQ161408	Human papillomavirus type 66	Alphapapillomavirus 6	E1	627	Lurchachaiwong W., et al., 2011	2009	Human papillomavirus genotypes among infected Thai women with different cytological findings by analysis of E1 genes		cervical specimens
GQ161407	Human papillomavirus type 68	Alphapapillomavirus 7	E1	670	Lurchachaiwong W., et al., 2011	2009	Human papillomavirus genotypes among infected Thai women with different cytological findings by analysis of E1 genes		cervical specimens
GQ161406	Human papillomavirus type 52	Alphapapillomavirus 9	E1	589	Lurchachaiwong W., et al., 2011	2009	Human papillomavirus genotypes among infected Thai women with different cytological findings by analysis of E1 genes		cervical specimens
GQ161405	Human papillomavirus type 39	Alphapapillomavirus 7	E1	618	Lurchachaiwong W., et al., 2011	2009	Human papillomavirus genotypes among infected Thai women with different cytological findings by analysis of E1 genes		cervical specimens
GQ161403	Human papillomavirus type 52	Alphapapillomavirus 9	E1	657	Lurchachaiwong W., et al., 2011	2009	Human papillomavirus genotypes among infected Thai women with different cytological findings by analysis of E1 genes		HSIL
GQ161402	Human papillomavirus type 16	Alphapapillomavirus 9	E1	676	Lurchachaiwong W., et al., 2011	2009	Human papillomavirus genotypes among infected Thai women with different cytological findings by analysis of E1 genes		cervical specimens
GQ161401	Human papillomavirus type 68	Alphapapillomavirus 7	E1	670	Lurchachaiwong W., et al., 2011	2009	Human papillomavirus genotypes among infected Thai women with different cytological findings by analysis of E1 genes		LSIL
GQ161400	Human papillomavirus type 59	Alphapapillomavirus 7	E1	657	Lurchachaiwong W., et al., 2011	2009	Human papillomavirus genotypes among infected Thai women with different cytological findings by analysis of E1 genes		LSIL
GQ161398	Human papillomavirus type 16	Alphapapillomavirus 9	E1	678	Lurchachaiwong W., et al., 2011	2009	Human papillomavirus genotypes among infected Thai women with different cytological findings by analysis of E1 genes		cervical specimens
GQ161397	Human papillomavirus type 16	Alphapapillomavirus 9	E1	671	Lurchachaiwong W., et al., 2011	2009	Human papillomavirus genotypes among infected Thai women with different cytological findings by analysis of E1 genes		cervical specimens
GQ161396	Human papillomavirus type 16	Alphapapillomavirus 9	E1	671	Lurchachaiwong W., et al., 2011	2009	Human papillomavirus genotypes among infected Thai women with different cytological findings by analysis of E1 genes		cervical specimens
GQ161395	Human papillomavirus type 18	Alphapapillomavirus 7	E1	540	Lurchachaiwong W., et al., 2011	2009	Human papillomavirus genotypes among infected Thai women with different cytological findings by analysis of E1 genes		cervical specimens
GQ161394	Human papillomavirus type 42	Alphapapillomavirus 1	E1	652	Lurchachaiwong W., et al., 2011	2009	Human papillomavirus genotypes among infected Thai women with different cytological findings by analysis of E1 genes		LSIL
GQ161393	Human papillomavirus type 39	Alphapapillomavirus 7	E1	618	Lurchachaiwong W., et al., 2011	2009	Human papillomavirus genotypes among infected Thai women with different cytological findings by analysis of E1 genes		cervical specimens
GQ161392	Human papillomavirus type 66	Alphapapillomavirus 6	E1	627	Lurchachaiwong W., et al., 2011	2009	Human papillomavirus genotypes among infected Thai women with different cytological findings by analysis of E1 genes		LSIL
GQ161391	Human papillomavirus type 51	Alphapapillomavirus 5	E1	630	Lurchachaiwong W., et al., 2011	2009	Human papillomavirus genotypes among infected Thai women with different cytological findings by analysis of E1 genes		cervical specimens
GQ161390	Human papillomavirus type 31	Alphapapillomavirus 9	E1	615	Lurchachaiwong W., et al., 2011	2009	Human papillomavirus genotypes among infected Thai women with different cytological findings by analysis of E1 genes		cervical specimens
GQ161389	Human papillomavirus type 59	Alphapapillomavirus 7	E1	660	Lurchachaiwong W., et al., 2011	2009	Human papillomavirus genotypes among infected Thai women with different cytological findings by analysis of E1 genes		LSIL
GQ161388	Human papillomavirus type 31	Alphapapillomavirus 9	E1	590	Lurchachaiwong W., et al., 2011	2009	Human papillomavirus genotypes among infected Thai women with different cytological findings by analysis of E1 genes		cervical specimens
GQ161387	Human papillomavirus type 16	Alphapapillomavirus 9	E1	178	Lurchachaiwong W., et al., 2011	2009	Human papillomavirus genotypes among infected Thai women with different cytological findings by analysis of E1 genes		cervical specimens
GQ161385	Human papillomavirus type 58	Alphapapillomavirus 7	E1	104	Lurchachaiwong W., et al., 2011	2009	Human papillomavirus genotypes among infected Thai women with different cytological findings by analysis of E1 genes		cervical specimens
GQ161384	Human papillomavirus type 39	Alphapapillomavirus 7	E1	626	Lurchachaiwong W., et al., 2011	2009	Human papillomavirus genotypes among infected Thai women with different cytological findings by analysis of E1 genes		LSIL
GQ161383	Human papillomavirus type 39	Alphapapillomavirus 7	E1	655	Lurchachaiwong W., et al., 2011	2009	Human papillomavirus genotypes among infected Thai women with different cytological findings by analysis of E1 genes		LSIL
GQ161382	Human papillomavirus type 18	Alphapapillomavirus 7	E1	540	Lurchachaiwong W., et al., 2011	2009	Human papillomavirus genotypes among infected Thai women with different cytological findings by analysis of E1 genes		cervical specimens
GQ161380	Human papillomavirus type 56	Alphapapillomavirus 6	E1	666	Lurchachaiwong W., et al., 2011	2009	Human papillomavirus genotypes among infected Thai women with different cytological findings by analysis of E1 genes		LSIL
GQ161379	Human papillomavirus type 31	Alphapapillomavirus 9	E1	597	Lurchachaiwong W., et al., 2011	2009	Human papillomavirus genotypes among infected Thai women with different cytological findings by analysis of E1 genes		cervical specimens
GQ161378	Human papillomavirus type 16	Alphapapillomavirus 9	E1	669	Lurchachaiwong W., et al., 2011	2009	Human papillomavirus genotypes among infected Thai women with different cytological findings by analysis of E1 genes		cervical specimens
GQ161377	Human papillomavirus type 66	Alphapapillomavirus 6	E1	659	Lurchachaiwong W., et al., 2011	2009	Human papillomavirus genotypes among infected Thai women with different cytological findings by analysis of E1 genes		LSIL
GQ161374	Human papillomavirus type 16	Alphapapillomavirus 9	E1	681	Lurchachaiwong W., et al., 2011	2009	Human papillomavirus genotypes among infected Thai women with different cytological findings by analysis of E1 genes		cervical specimens
GQ161372	Human papillomavirus type 16	Alphapapillomavirus 9	E1	669	Lurchachaiwong W., et al., 2011	2009	Human papillomavirus genotypes among infected Thai women with different cytological findings by analysis of E1 genes		cervical specimens
GQ161371	Human papillomavirus type 16	Alphapapillomavirus 9	E1	681	Lurchachaiwong W., et al., 2011	2009	Human papillomavirus genotypes among infected Thai women with different cytological findings by analysis of E1 genes		cervical specimens
GQ161370	Human papillomavirus type 30	Alphapapillomavirus 6	E1	657	Lurchachaiwong W., et al., 2011	2009	Human papillomavirus genotypes among infected Thai women with different cytological findings by analysis of E1 genes		cervical specimens
GQ161368	Human papillomavirus type 66	Alphapapillomavirus 6	E1	653	Lurchachaiwong W., et al., 2011	2009	Human papillomavirus genotypes among infected Thai women with different cytological findings by analysis of E1 genes		LSIL
GQ161367	Human papillomavirus type 33	Alphapapillomavirus 9	E1	672	Lurchachaiwong W., et al., 2011	2009	Human papillomavirus genotypes among infected Thai women with different cytological findings by analysis of E1 genes		cervical specimens
GQ161366	Human papillomavirus type 39	Alphapapillomavirus 7	E1	670	Lurchachaiwong W., et al., 2011	2009	Human papillomavirus genotypes among infected Thai women with different cytological findings by analysis of E1 genes		LSIL
GQ161364	Human papillomavirus type 16	Alphapapillomavirus 9	E1	134	Lurchachaiwong W., et al., 2011	2009	Human papillomavirus genotypes among infected Thai women with different cytological findings by analysis of E1 genes		cervical specimens
GQ161363	Human papillomavirus type 35	Alphapapillomavirus 9	E1	587	Lurchachaiwong W., et al., 2011	2009	Human papillomavirus genotypes among infected Thai women with different cytological findings by analysis of E1 genes		cervical specimens
GQ161361	Human papillomavirus type 59	Alphapapillomavirus 7	E1	630	Lurchachaiwong W., et al., 2011	2009	Human papillomavirus genotypes among infected Thai women with different cytological findings by analysis of E1 genes		LSIL
GQ161360	Human papillomavirus type 68	Alphapapillomavirus 7	E1	631	Lurchachaiwong W., et al., 2011	2009	Human papillomavirus genotypes among infected Thai women with different cytological findings by analysis of E1 genes		LSIL
GQ161359	Human papillomavirus type 16	Alphapapillomavirus 9	E1	669	Lurchachaiwong W., et al., 2011	2009	Human papillomavirus genotypes among infected Thai women with different cytological findings by analysis of E1 genes		cervical specimens
GQ161358	Human papillomavirus type 42	Alphapapillomavirus 1	E1	652	Lurchachaiwong W., et al., 2011	2009	Human papillomavirus genotypes among infected Thai women with different cytological findings by analysis of E1 genes		LSIL
GQ161357	Human papillomavirus type 52	Alphapapillomavirus 9	E1	509	Lurchachaiwong W., et al., 2011	2009	Human papillomavirus genotypes among infected Thai women with different cytological findings by analysis of E1 genes		cervical specimens
GQ161356	Human papillomavirus type 68	Alphapapillomavirus 7	E1	496	Lurchachaiwong W., et al., 2011	2009	Human papillomavirus genotypes among infected Thai women with different cytological findings by analysis of E1 genes		LSIL
GQ161355	Human papillomavirus type 59	Alphapapillomavirus 7	E1	663	Lurchachaiwong W., et al., 2011	2009	Human papillomavirus genotypes among infected Thai women with different cytological findings by analysis of E1 genes		LSIL
GQ161354	Human papillomavirus type 31	Alphapapillomavirus 9	E1	626	Lurchachaiwong W., et al., 2011	2009	Human papillomavirus genotypes among infected Thai women with different cytological findings by analysis of E1 genes		cervical specimens
GQ161353	Human papillomavirus type 31	Alphapapillomavirus 9	E1	626	Lurchachaiwong W., et al., 2011	2009	Human papillomavirus genotypes among infected Thai women with different cytological findings by analysis of E1 genes		cervical specimens
GQ161350	Human papillomavirus type 52	Alphapapillomavirus 9	E1	673	Lurchachaiwong W., et al., 2011	2009	Human papillomavirus genotypes among infected Thai women with different cytological findings by analysis of E1 genes		cervical specimens
GQ161349	Human papillomavirus type 52	Alphapapillomavirus 9	E1	674	Lurchachaiwong W., et al., 2011	2009	Human papillomavirus genotypes among infected Thai women with different cytological findings by analysis of E1 genes		HSIL
GQ161347	Human papillomavirus type 68	Alphapapillomavirus 7	E1	669	Lurchachaiwong W., et al., 2011	2009	Human papillomavirus genotypes among infected Thai women with different cytological findings by analysis of E1 genes		LSIL
GQ161346	Human papillomavirus type 39	Alphapapillomavirus 7	E1	649	Lurchachaiwong W., et al., 2011	2009	Human papillomavirus genotypes among infected Thai women with different cytological findings by analysis of E1 genes		LSIL
GQ161345	Human papillomavirus type 35	Alphapapillomavirus 9	E1	635	Lurchachaiwong W., et al., 2011	2009	Human papillomavirus genotypes among infected Thai women with different cytological findings by analysis of E1 genes		cervical specimens
GQ161344	Human papillomavirus type 39	Alphapapillomavirus 7	E1	626	Lurchachaiwong W., et al., 2011	2009	Human papillomavirus genotypes among infected Thai women with different cytological findings by analysis of E1 genes		LSIL
GQ161342	Human papillomavirus type 16	Alphapapillomavirus 9	E1	524	Lurchachaiwong W., et al., 2011	2009	Human papillomavirus genotypes among infected Thai women with different cytological findings by analysis of E1 genes		cervical specimens
GQ161341	Human papillomavirus type 52	Alphapapillomavirus 9	E1	673	Lurchachaiwong W., et al., 2011	2009	Human papillomavirus genotypes among infected Thai women with different cytological findings by analysis of E1 genes		cervical specimens
GQ161339	Human papillomavirus type 74	Alphapapillomavirus 10	E1	531	Lurchachaiwong W., et al., 2011	2009	Human papillomavirus genotypes among infected Thai women with different cytological findings by analysis of E1 genes		cervical specimens
GQ161338	Human papillomavirus type 16	Alphapapillomavirus 9	E1	684	Lurchachaiwong W., et al., 2011	2009	Human papillomavirus genotypes among infected Thai women with different cytological findings by analysis of E1 genes		cervical specimens
GQ161337	Human papillomavirus type 42	Alphapapillomavirus 1	E1	602	Lurchachaiwong W., et al., 2011	2009	Human papillomavirus genotypes among infected Thai women with different cytological findings by analysis of E1 genes		cervical specimens
GQ161336	Human papillomavirus type 16	Alphapapillomavirus 9	E1	684	Lurchachaiwong W., et al., 2011	2009	Human papillomavirus genotypes among infected Thai women with different cytological findings by analysis of E1 genes		cervical specimens
GQ161335	Human papillomavirus type 16	Alphapapillomavirus 9	E1	526	Lurchachaiwong W., et al., 2011	2009	Human papillomavirus genotypes among infected Thai women with different cytological findings by analysis of E1 genes		cervical specimens
GQ161334	Human papillomavirus type 39	Alphapapillomavirus 7	E1	657	Lurchachaiwong W., et al., 2011	2009	Human papillomavirus genotypes among infected Thai women with different cytological findings by analysis of E1 genes		LSIL
GQ161333	Human papillomavirus type 74	Alphapapillomavirus 10	E1	432	Lurchachaiwong W., et al., 2011	2009	Human papillomavirus genotypes among infected Thai women with different cytological findings by analysis of E1 genes		cervical specimens
GQ161332	Human papillomavirus type 30	Alphapapillomavirus 6	E1	656	Lurchachaiwong W., et al., 2011	2009	Human papillomavirus genotypes among infected Thai women with different cytological findings by analysis of E1 genes		cervical specimens
GQ161331	Human papillomavirus type 31	Alphapapillomavirus 9	E1	625	Lurchachaiwong W., et al., 2011	2009	Human papillomavirus genotypes among infected Thai women with different cytological findings by analysis of E1 genes		cervical specimens
GQ161330	Human papillomavirus type 66	Alphapapillomavirus 6	E1	567	Lurchachaiwong W., et al., 2011	2009	Human papillomavirus genotypes among infected Thai women with different cytological findings by analysis of E1 genes		LSIL
GQ161329	Human papillomavirus type 31	Alphapapillomavirus 9	E1	624	Lurchachaiwong W., et al., 2011	2009	Human papillomavirus genotypes among infected Thai women with different cytological findings by analysis of E1 genes		cervical specimens
GQ161328	Human papillomavirus type 16	Alphapapillomavirus 9	E1	610	Lurchachaiwong W., et al., 2011	2009	Human papillomavirus genotypes among infected Thai women with different cytological findings by analysis of E1 genes		cervical specimens
GQ161327	Human papillomavirus type 52	Alphapapillomavirus 9	E1	570	Lurchachaiwong W., et al., 2011	2009	Human papillomavirus genotypes among infected Thai women with different cytological findings by analysis of E1 genes		cervical specimens
GQ161326	Human papillomavirus type 68	Alphapapillomavirus 7	E1	611	Lurchachaiwong W., et al., 2011	2009	Human papillomavirus genotypes among infected Thai women with different cytological findings by analysis of E1 genes		LSIL
GQ161325	Human papillomavirus type 35	Alphapapillomavirus 9	E1	636	Lurchachaiwong W., et al., 2011	2009	Human papillomavirus genotypes among infected Thai women with different cytological findings by analysis of E1 genes		cervical specimens
GQ161324	Human papillomavirus type 66	Alphapapillomavirus 6	E1	656	Lurchachaiwong W., et al., 2011	2009	Human papillomavirus genotypes among infected Thai women with different cytological findings by analysis of E1 genes		LSIL
GQ161323	Human papillomavirus type 42	Alphapapillomavirus 1	E1	652	Lurchachaiwong W., et al., 2011	2009	Human papillomavirus genotypes among infected Thai women with different cytological findings by analysis of E1 genes		LSIL
GQ161322	Human papillomavirus type 58	Alphapapillomavirus 7	E1	659	Lurchachaiwong W., et al., 2011	2009	Human papillomavirus genotypes among infected Thai women with different cytological findings by analysis of E1 genes		cervical specimens
GQ161320	Human papillomavirus type 56	Alphapapillomavirus 6	E1	670	Lurchachaiwong W., et al., 2011	2009	Human papillomavirus genotypes among infected Thai women with different cytological findings by analysis of E1 genes		cervical specimens
GQ161319	Human papillomavirus type 51	Alphapapillomavirus 5	E1	653	Lurchachaiwong W., et al., 2011	2009	Human papillomavirus genotypes among infected Thai women with different cytological findings by analysis of E1 genes		cervical specimens
GQ161318	Human papillomavirus type 39	Alphapapillomavirus 7	E1	654	Lurchachaiwong W., et al., 2011	2009	Human papillomavirus genotypes among infected Thai women with different cytological findings by analysis of E1 genes		LSIL
GQ161317	Human papillomavirus type 68	Alphapapillomavirus 7	E1	658	Lurchachaiwong W., et al., 2011	2009	Human papillomavirus genotypes among infected Thai women with different cytological findings by analysis of E1 genes		LSIL
GQ161316	Human papillomavirus type 56	Alphapapillomavirus 6	E1	671	Lurchachaiwong W., et al., 2011	2009	Human papillomavirus genotypes among infected Thai women with different cytological findings by analysis of E1 genes		cervical specimens
GQ161315	Human papillomavirus type 59	Alphapapillomavirus 7	E1	616	Lurchachaiwong W., et al., 2011	2009	Human papillomavirus genotypes among infected Thai women with different cytological findings by analysis of E1 genes		LSIL
GQ161314	Human papillomavirus type 16	Alphapapillomavirus 9	E1	582	Lurchachaiwong W., et al., 2011	2009	Human papillomavirus genotypes among infected Thai women with different cytological findings by analysis of E1 genes		cervical specimens
GQ161313	Human papillomavirus type 31	Alphapapillomavirus 9	E1	626	Lurchachaiwong W., et al., 2011	2009	Human papillomavirus genotypes among infected Thai women with different cytological findings by analysis of E1 genes		cervical specimens
GQ161312	Human papillomavirus type 52	Alphapapillomavirus 9	E1	673	Lurchachaiwong W., et al., 2011	2009	Human papillomavirus genotypes among infected Thai women with different cytological findings by analysis of E1 genes		cervical specimens
GQ161311	Human papillomavirus type 31	Alphapapillomavirus 9	E1	626	Lurchachaiwong W., et al., 2011	2009	Human papillomavirus genotypes among infected Thai women with different cytological findings by analysis of E1 genes		cervical specimens
GQ161310	Human papillomavirus type 51	Alphapapillomavirus 5	E1	645	Lurchachaiwong W., et al., 2011	2009	Human papillomavirus genotypes among infected Thai women with different cytological findings by analysis of E1 genes		cervical specimens
GQ161309	Human papillomavirus type 42	Alphapapillomavirus 1	E1	573	Lurchachaiwong W., et al., 2011	2009	Human papillomavirus genotypes among infected Thai women with different cytological findings by analysis of E1 genes		cervical specimens
GQ161308	Human papillomavirus type 59	Alphapapillomavirus 7	E1	666	Lurchachaiwong W., et al., 2011	2009	Human papillomavirus genotypes among infected Thai women with different cytological findings by analysis of E1 genes		LSIL
GQ161307	Human papillomavirus type 59	Alphapapillomavirus 7	E1	668	Lurchachaiwong W., et al., 2011	2009	Human papillomavirus genotypes among infected Thai women with different cytological findings by analysis of E1 genes		LSIL
GQ161305	Human papillomavirus type 66	Alphapapillomavirus 6	E1	157	Lurchachaiwong W., et al., 2011	2009	Human papillomavirus genotypes among infected Thai women with different cytological findings by analysis of E1 genes		cervical specimens
GQ161304	Human papillomavirus type 18	Alphapapillomavirus 7	E1	531	Lurchachaiwong W., et al., 2011	2009	Human papillomavirus genotypes among infected Thai women with different cytological findings by analysis of E1 genes		cervical specimens
GQ161303	Human papillomavirus type 16	Alphapapillomavirus 9	E1	683	Lurchachaiwong W., et al., 2011	2009	Human papillomavirus genotypes among infected Thai women with different cytological findings by analysis of E1 genes		cervical specimens
GQ161302	Human papillomavirus type 42	Alphapapillomavirus 1	E1	651	Lurchachaiwong W., et al., 2011	2009	Human papillomavirus genotypes among infected Thai women with different cytological findings by analysis of E1 genes		LSIL
GQ161301	Human papillomavirus type 31	Alphapapillomavirus 9	E1	626	Lurchachaiwong W., et al., 2011	2009	Human papillomavirus genotypes among infected Thai women with different cytological findings by analysis of E1 genes		cervical specimens
GQ161299	Human papillomavirus type 52	Alphapapillomavirus 9	E1	673	Lurchachaiwong W., et al., 2011	2009	Human papillomavirus genotypes among infected Thai women with different cytological findings by analysis of E1 genes		cervical specimens
GQ161298	Human papillomavirus type 31	Alphapapillomavirus 9	E1	626	Lurchachaiwong W., et al., 2011	2009	Human papillomavirus genotypes among infected Thai women with different cytological findings by analysis of E1 genes		cervical specimens
GQ161297	Human papillomavirus type 16	Alphapapillomavirus 9	E1	683	Lurchachaiwong W., et al., 2011	2009	Human papillomavirus genotypes among infected Thai women with different cytological findings by analysis of E1 genes		cervical specimens
GQ161296	Human papillomavirus type 31	Alphapapillomavirus 9	E1	626	Lurchachaiwong W., et al., 2011	2009	Human papillomavirus genotypes among infected Thai women with different cytological findings by analysis of E1 genes		cervical specimens
GQ161295	Human papillomavirus type 52	Alphapapillomavirus 9	E1	674	Lurchachaiwong W., et al., 2011	2009	Human papillomavirus genotypes among infected Thai women with different cytological findings by analysis of E1 genes		HSIL
GQ161294	Human papillomavirus type 16	Alphapapillomavirus 9	E1	671	Lurchachaiwong W., et al., 2011	2009	Human papillomavirus genotypes among infected Thai women with different cytological findings by analysis of E1 genes		cervical specimens
GQ161293	Human papillomavirus type 16	Alphapapillomavirus 9	E1	662	Lurchachaiwong W., et al., 2011	2009	Human papillomavirus genotypes among infected Thai women with different cytological findings by analysis of E1 genes		cervical specimens
GQ161292	Human papillomavirus type 31	Alphapapillomavirus 9	E1	627	Lurchachaiwong W., et al., 2011	2009	Human papillomavirus genotypes among infected Thai women with different cytological findings by analysis of E1 genes		cervical specimens
GQ161291	Human papillomavirus type 56	Alphapapillomavirus 6	E1	683	Lurchachaiwong W., et al., 2011	2009	Human papillomavirus genotypes among infected Thai women with different cytological findings by analysis of E1 genes		cervical specimens
GQ161290	Human papillomavirus type 30	Alphapapillomavirus 6	E1	659	Lurchachaiwong W., et al., 2011	2009	Human papillomavirus genotypes among infected Thai women with different cytological findings by analysis of E1 genes		cervical specimens
GQ161289	Human papillomavirus type 16	Alphapapillomavirus 9	E1	652	Lurchachaiwong W., et al., 2011	2009	Human papillomavirus genotypes among infected Thai women with different cytological findings by analysis of E1 genes		cervical specimens
GQ161288	Human papillomavirus type 74	Alphapapillomavirus 10	E1	648	Lurchachaiwong W., et al., 2011	2009	Human papillomavirus genotypes among infected Thai women with different cytological findings by analysis of E1 genes		cervical specimens
GQ161287	Human papillomavirus type 52	Alphapapillomavirus 9	E1	673	Lurchachaiwong W., et al., 2011	2009	Human papillomavirus genotypes among infected Thai women with different cytological findings by analysis of E1 genes		HSIL
GQ161286	Human papillomavirus type 33	Alphapapillomavirus 9	E1	662	Lurchachaiwong W., et al., 2011	2009	Human papillomavirus genotypes among infected Thai women with different cytological findings by analysis of E1 genes		cervical specimens
GQ161285	Human papillomavirus type 33	Alphapapillomavirus 9	E1	363	Lurchachaiwong W., et al., 2011	2009	Human papillomavirus genotypes among infected Thai women with different cytological findings by analysis of E1 genes		cervical specimens
GQ161284	Human papillomavirus type 33	Alphapapillomavirus 9	E1	662	Lurchachaiwong W., et al., 2011	2009	Human papillomavirus genotypes among infected Thai women with different cytological findings by analysis of E1 genes		cervical specimens
GQ161283	Human papillomavirus type 66	Alphapapillomavirus 6	E1	651	Lurchachaiwong W., et al., 2011	2009	Human papillomavirus genotypes among infected Thai women with different cytological findings by analysis of E1 genes		LSIL
GQ161282	Human papillomavirus type 52	Alphapapillomavirus 9	E1	669	Lurchachaiwong W., et al., 2011	2009	Human papillomavirus genotypes among infected Thai women with different cytological findings by analysis of E1 genes		cervical specimens
GQ161281	Human papillomavirus type 40	Alphapapillomavirus 8	E1	649	Lurchachaiwong W., et al., 2011	2009	Human papillomavirus genotypes among infected Thai women with different cytological findings by analysis of E1 genes		cervical specimens
GQ161280	Human papillomavirus type 73	Alphapapillomavirus 11	E1	761	Lurchachaiwong W., et al., 2011	2009	Human papillomavirus genotypes among infected Thai women with different cytological findings by analysis of E1 genes		cervical specimens
GQ161279	Human papillomavirus type 31	Alphapapillomavirus 9	E1	96	Lurchachaiwong W., et al., 2011	2009	Human papillomavirus genotypes among infected Thai women with different cytological findings by analysis of E1 genes		cervical specimens
GQ161278	Human papillomavirus type 52	Alphapapillomavirus 9	E1	675	Lurchachaiwong W., et al., 2011	2009	Human papillomavirus genotypes among infected Thai women with different cytological findings by analysis of E1 genes		HSIL
GQ161277	Human papillomavirus type 51	Alphapapillomavirus 5	E1	653	Lurchachaiwong W., et al., 2011	2009	Human papillomavirus genotypes among infected Thai women with different cytological findings by analysis of E1 genes		cervical specimens
GQ161276	Human papillomavirus type 31	Alphapapillomavirus 9	E1	619	Lurchachaiwong W., et al., 2011	2009	Human papillomavirus genotypes among infected Thai women with different cytological findings by analysis of E1 genes		cervical specimens
GQ161275	Human papillomavirus type 31	Alphapapillomavirus 9	E1	614	Lurchachaiwong W., et al., 2011	2009	Human papillomavirus genotypes among infected Thai women with different cytological findings by analysis of E1 genes		cervical specimens
GQ161274	Human papillomavirus type 73	Alphapapillomavirus 11	E1	761	Lurchachaiwong W., et al., 2011	2009	Human papillomavirus genotypes among infected Thai women with different cytological findings by analysis of E1 genes		cervical specimens
GQ161273	Human papillomavirus type 52	Alphapapillomavirus 9	E1	669	Lurchachaiwong W., et al., 2011	2009	Human papillomavirus genotypes among infected Thai women with different cytological findings by analysis of E1 genes		HSIL
GQ161272	Human papillomavirus type 52	Alphapapillomavirus 9	E1	127	Lurchachaiwong W., et al., 2011	2009	Human papillomavirus genotypes among infected Thai women with different cytological findings by analysis of E1 genes		cervical specimens
GQ161271	Human papillomavirus type 66	Alphapapillomavirus 6	E1	765	Lurchachaiwong W., et al., 2011	2009	Human papillomavirus genotypes among infected Thai women with different cytological findings by analysis of E1 genes		LSIL
GQ161270	Human papillomavirus type 35	Alphapapillomavirus 9	E1	778	Lurchachaiwong W., et al., 2011	2009	Human papillomavirus genotypes among infected Thai women with different cytological findings by analysis of E1 genes		cervical specimens
GQ161269	Human papillomavirus type 31	Alphapapillomavirus 9	E1	614	Lurchachaiwong W., et al., 2011	2009	Human papillomavirus genotypes among infected Thai women with different cytological findings by analysis of E1 genes		cervical specimens
GQ161268	Human papillomavirus type 71	Alphapapillomavirus 14	E1	657	Lurchachaiwong W., et al., 2011	2009	Human papillomavirus genotypes among infected Thai women with different cytological findings by analysis of E1 genes		LSIL
GQ161267	Human papillomavirus type 16	Alphapapillomavirus 9	E1	390	Lurchachaiwong W., et al., 2011	2009	Human papillomavirus genotypes among infected Thai women with different cytological findings by analysis of E1 genes		cervical specimens
GQ161266	Human papillomavirus type 59	Alphapapillomavirus 7	E1	664	Lurchachaiwong W., et al., 2011	2009	Human papillomavirus genotypes among infected Thai women with different cytological findings by analysis of E1 genes		LSIL
GQ161265	Human papillomavirus type 66	Alphapapillomavirus 6	E1	646	Lurchachaiwong W., et al., 2011	2009	Human papillomavirus genotypes among infected Thai women with different cytological findings by analysis of E1 genes		LSIL
GQ161264	Human papillomavirus type 58	Alphapapillomavirus 7	E1	427	Lurchachaiwong W., et al., 2011	2009	Human papillomavirus genotypes among infected Thai women with different cytological findings by analysis of E1 genes		cervical specimens
GQ161263	Human papillomavirus type 31	Alphapapillomavirus 9	E1	762	Lurchachaiwong W., et al., 2011	2009	Human papillomavirus genotypes among infected Thai women with different cytological findings by analysis of E1 genes		cervical specimens
GQ161262	Human papillomavirus type 33	Alphapapillomavirus 9	E1	662	Lurchachaiwong W., et al., 2011	2009	Human papillomavirus genotypes among infected Thai women with different cytological findings by analysis of E1 genes		cervical specimens
GQ161261	Human papillomavirus type 51	Alphapapillomavirus 5	E1	645	Lurchachaiwong W., et al., 2011	2009	Human papillomavirus genotypes among infected Thai women with different cytological findings by analysis of E1 genes		cervical specimens
GQ161260	Human papillomavirus type 56	Alphapapillomavirus 6	E1	644	Lurchachaiwong W., et al., 2011	2009	Human papillomavirus genotypes among infected Thai women with different cytological findings by analysis of E1 genes		cervical specimens
GQ161259	Human papillomavirus type 51	Alphapapillomavirus 5	E1	641	Lurchachaiwong W., et al., 2011	2009	Human papillomavirus genotypes among infected Thai women with different cytological findings by analysis of E1 genes		cervical specimens
GQ161258	Human papillomavirus type 16	Alphapapillomavirus 9	E1	592	Lurchachaiwong W., et al., 2011	2009	Human papillomavirus genotypes among infected Thai women with different cytological findings by analysis of E1 genes		cervical specimens
GQ161257	Human papillomavirus type 16	Alphapapillomavirus 9	E1	675	Lurchachaiwong W., et al., 2011	2009	Human papillomavirus genotypes among infected Thai women with different cytological findings by analysis of E1 genes		cervical specimens
GQ161256	Human papillomavirus type 31	Alphapapillomavirus 9	E1	759	Lurchachaiwong W., et al., 2011	2009	Human papillomavirus genotypes among infected Thai women with different cytological findings by analysis of E1 genes		cervical specimens
GQ161255	Human papillomavirus type 52	Alphapapillomavirus 9	E1	669	Lurchachaiwong W., et al., 2011	2009	Human papillomavirus genotypes among infected Thai women with different cytological findings by analysis of E1 genes		HSIL
GQ161254	Human papillomavirus type 16	Alphapapillomavirus 9	E1	796	Lurchachaiwong W., et al., 2011	2009	Human papillomavirus genotypes among infected Thai women with different cytological findings by analysis of E1 genes		cervical specimens
GQ161253	Human papillomavirus type 16	Alphapapillomavirus 9	E1	639	Lurchachaiwong W., et al., 2011	2009	Human papillomavirus genotypes among infected Thai women with different cytological findings by analysis of E1 genes		cervical specimens
GQ161252	Human papillomavirus type 18	Alphapapillomavirus 7	E1	733	Lurchachaiwong W., et al., 2011	2009	Human papillomavirus genotypes among infected Thai women with different cytological findings by analysis of E1 genes		cervical specimens
GQ161251	Human papillomavirus type 18	Alphapapillomavirus 7	E1	733	Lurchachaiwong W., et al., 2011	2009	Human papillomavirus genotypes among infected Thai women with different cytological findings by analysis of E1 genes		cervical specimens
GQ161250	Human papillomavirus type 18	Alphapapillomavirus 7	E1	733	Lurchachaiwong W., et al., 2011	2009	Human papillomavirus genotypes among infected Thai women with different cytological findings by analysis of E1 genes		cervical specimens
GQ161249	Human papillomavirus type 18	Alphapapillomavirus 7	E1	733	Lurchachaiwong W., et al., 2011	2009	Human papillomavirus genotypes among infected Thai women with different cytological findings by analysis of E1 genes		cervical specimens
GQ161248	Human papillomavirus type 18	Alphapapillomavirus 7	E1	733	Lurchachaiwong W., et al., 2011	2009	Human papillomavirus genotypes among infected Thai women with different cytological findings by analysis of E1 genes		cervical specimens
GQ161247	Human papillomavirus type 18	Alphapapillomavirus 7	E1	733	Lurchachaiwong W., et al., 2011	2009	Human papillomavirus genotypes among infected Thai women with different cytological findings by analysis of E1 genes		cervical specimens
GQ161246	Human papillomavirus type 18	Alphapapillomavirus 7	E1	733	Lurchachaiwong W., et al., 2011	2009	Human papillomavirus genotypes among infected Thai women with different cytological findings by analysis of E1 genes		cervical specimens
GQ161245	Human papillomavirus type 18	Alphapapillomavirus 7	E1	733	Lurchachaiwong W., et al., 2011	2009	Human papillomavirus genotypes among infected Thai women with different cytological findings by analysis of E1 genes		cervical specimens
GQ161244	Human papillomavirus type 18	Alphapapillomavirus 7	E1	733	Lurchachaiwong W., et al., 2011	2009	Human papillomavirus genotypes among infected Thai women with different cytological findings by analysis of E1 genes		cervical specimens
KC815983	Human papillomavirus type 56	Alphapapillomavirus 6	L1	445	Chansaenroj J., et al., 2010	2013	Prevalence and genotypes of human papillomavirus among Thai women		vaginal swab
KC815982	Human papillomavirus type 56	Alphapapillomavirus 6	L1	443	Chansaenroj J., et al., 2010	2013	Prevalence and genotypes of human papillomavirus among Thai women		vaginal swab
KC815981	Human papillomavirus type 56	Alphapapillomavirus 6	L1	440	Chansaenroj J., et al., 2010	2013	Prevalence and genotypes of human papillomavirus among Thai women		vaginal swab
KC815978	Human papillomavirus type 32	Alphapapillomavirus 1	L1	438	Chansaenroj J., et al., 2010	2013	Prevalence and genotypes of human papillomavirus among Thai women		vaginal swab
JQ773412	Human papillomavirus type 11	Alphapapillomavirus 10	complete genome	933	Chansaenroj et al., 2012	2012	Whole Genome Analysis of Human Papillomavirus Genotype 11 from Cervix, Larynx and Lung		vaginal swab
JQ773411	Human papillomavirus type 11	Alphapapillomavirus 10	complete genome	933	Chansaenroj et al., 2012	2012	Whole Genome Analysis of Human Papillomavirus Genotype 11 from Cervix, Larynx and Lung		vaginal swab
JQ773410	Human papillomavirus type 11	Alphapapillomavirus 10	complete genome	933	Chansaenroj et al., 2012	2012	Whole Genome Analysis of Human Papillomavirus Genotype 11 from Cervix, Larynx and Lung		vaginal swab
JQ773409	Human papillomavirus type 11	Alphapapillomavirus 10	complete genome	933	Chansaenroj et al., 2012	2012	Whole Genome Analysis of Human Papillomavirus Genotype 11 from Cervix, Larynx and Lung		F/15, Pulmonary papilloma
JQ773408	Human papillomavirus type 11	Alphapapillomavirus 10	complete genome	933	Chansaenroj et al., 2012	2012	Whole Genome Analysis of Human Papillomavirus Genotype 11 from Cervix, Larynx and Lung		F/15, Pulmonary papilloma
KC815977	Human papillomavirus type 11	Alphapapillomavirus 10	L1	439	Chansaenroj J., et al., 2010	2013	Prevalence and genotypes of human papillomavirus among Thai women		F/26, HSIL, CIN III
KC815976	Human papillomavirus type 11	Alphapapillomavirus 10	L1	439	Chansaenroj J., et al., 2010	2013	Prevalence and genotypes of human papillomavirus among Thai women		F/37, Atypical Squamous Cells of Undetermined Significance (ASCUS)
KC815975	Human papillomavirus type 11	Alphapapillomavirus 10	L1	435	Chansaenroj J., et al., 2010	2013	Prevalence and genotypes of human papillomavirus among Thai women		M/30, Laryngeal papilloma
GQ180792	Human papillomavirus type 18	Alphapapillomavirus 7	complete genome	857	Lurchachaiwong W., et al.,2010	2009	Whole-Genome Sequence Analysis of Human Papillomavirus Type 18 from Infected Thai Women		F, Adenocarcinoma
GQ180791	Human papillomavirus type 18	Alphapapillomavirus 7	complete genome	857	Lurchachaiwong W., et al.,2010	2009	Whole-Genome Sequence Analysis of Human Papillomavirus Type 18 from Infected Thai Women		F, Squamous cell carcinoma
GQ180790	Human papillomavirus type 18	Alphapapillomavirus 7	complete genome	857	Lurchachaiwong W., et al.,2010	2009	Whole-Genome Sequence Analysis of Human Papillomavirus Type 18 from Infected Thai Women		F, Squamous cell carcinoma
GQ180789	Human papillomavirus type 18	Alphapapillomavirus 7	complete genome	857	Lurchachaiwong W., et al.,2010	2009	Whole-Genome Sequence Analysis of Human Papillomavirus Type 18 from Infected Thai Women		F, HSIL
GQ180788	Human papillomavirus type 18	Alphapapillomavirus 7	complete genome	857	Lurchachaiwong W., et al.,2010	2009	Whole-Genome Sequence Analysis of Human Papillomavirus Type 18 from Infected Thai Women		F, HSIL
GQ180787	Human papillomavirus type 18	Alphapapillomavirus 7	complete genome	844	Lurchachaiwong W., et al.,2010	2009	Whole-Genome Sequence Analysis of Human Papillomavirus Type 18 from Infected Thai Women		F, LSIL
GQ180786	Human papillomavirus type 18	Alphapapillomavirus 7	complete genome	857	Lurchachaiwong W., et al.,2010	2009	Whole-Genome Sequence Analysis of Human Papillomavirus Type 18 from Infected Thai Women		F, LSIL
GQ180785	Human papillomavirus type 18	Alphapapillomavirus 7	complete genome	857	Lurchachaiwong W., et al.,2010	2009	Whole-Genome Sequence Analysis of Human Papillomavirus Type 18 from Infected Thai Women		F, Normal cervical cytology
GQ180784	Human papillomavirus type 18	Alphapapillomavirus 7	complete genome	857	Lurchachaiwong W., et al.,2010	2009	Whole-Genome Sequence Analysis of Human Papillomavirus Type 18 from Infected Thai Women		F, LSIL
MT751003	Human papillomavirus type 31 isolate IARC1070044TH	Alphapapillomavirus 9	partial genome	912	Pinheiro M., et al.,2021	2020	Phylogenomic Analysis of Human Papillomavirus Type 31 and Cervical Carcinogenesis: A Study of 2093 Viral Genomes		cervical specimens
MT750993	Human papillomavirus type 31 isolate IARC1070001TH	Alphapapillomavirus 9	partial genome	912	Pinheiro M., et al.,2021	2020	Phylogenomic Analysis of Human Papillomavirus Type 31 and Cervical Carcinogenesis: A Study of 2093 Viral Genomes		cervical specimens
MT750982	Human papillomavirus type 31 isolate IARC1071153TH	Alphapapillomavirus 9	partial genome	912	Pinheiro M., et al.,2021	2020	Phylogenomic Analysis of Human Papillomavirus Type 31 and Cervical Carcinogenesis: A Study of 2093 Viral Genomes		cervical specimens
MT750977	Human papillomavirus type 31 isolate IARC1071241TH	Alphapapillomavirus 9	partial genome	912	Pinheiro M., et al.,2021	2020	Phylogenomic Analysis of Human Papillomavirus Type 31 and Cervical Carcinogenesis: A Study of 2093 Viral Genomes		cervical specimens
MT750974	Human papillomavirus type 31 isolate IARC1140127TH	Alphapapillomavirus 9	partial genome	912	Pinheiro M., et al.,2021	2020	Phylogenomic Analysis of Human Papillomavirus Type 31 and Cervical Carcinogenesis: A Study of 2093 Viral Genomes		cervical specimens
MT750960	Human papillomavirus type 31 isolate IARC604512TH	Alphapapillomavirus 9	partial genome	912	Pinheiro M., et al.,2021	2020	Phylogenomic Analysis of Human Papillomavirus Type 31 and Cervical Carcinogenesis: A Study of 2093 Viral Genomes		cervical specimens
MT750925	Human papillomavirus type 31 isolate IARC606302TH	Alphapapillomavirus 9	partial genome	912	Pinheiro M., et al.,2021	2020	Phylogenomic Analysis of Human Papillomavirus Type 31 and Cervical Carcinogenesis: A Study of 2093 Viral Genomes		cervical specimens
MT750923	Human papillomavirus type 31 isolate IARC619712TH	Alphapapillomavirus 9	partial genome	912	Pinheiro M., et al.,2021	2020	Phylogenomic Analysis of Human Papillomavirus Type 31 and Cervical Carcinogenesis: A Study of 2093 Viral Genomes		cervical specimens
MT750897	Human papillomavirus type 31 isolate IARC631512TH	Alphapapillomavirus 9	partial genome	912	Pinheiro M., et al.,2021	2020	Phylogenomic Analysis of Human Papillomavirus Type 31 and Cervical Carcinogenesis: A Study of 2093 Viral Genomes		cervical specimens
MT750813	Human papillomavirus type 31 isolate IARC600412TH	Alphapapillomavirus 9	partial genome	912	Pinheiro M., et al.,2021	2020	Phylogenomic Analysis of Human Papillomavirus Type 31 and Cervical Carcinogenesis: A Study of 2093 Viral Genomes		cervical specimens
MT750786	Human papillomavirus type 31 isolate IARC610112TH	Alphapapillomavirus 9	partial genome	912	Pinheiro M., et al.,2021	2020	Phylogenomic Analysis of Human Papillomavirus Type 31 and Cervical Carcinogenesis: A Study of 2093 Viral Genomes		cervical specimens
MT750767	Human papillomavirus type 31 isolate IARC631412TH	Alphapapillomavirus 9	partial genome	912	Pinheiro M., et al.,2021	2020	Phylogenomic Analysis of Human Papillomavirus Type 31 and Cervical Carcinogenesis: A Study of 2093 Viral Genomes		cervical specimens
MT750757	Human papillomavirus type 31 isolate IARC612212TH	Alphapapillomavirus 9	partial genome	912	Pinheiro M., et al.,2021	2020	Phylogenomic Analysis of Human Papillomavirus Type 31 and Cervical Carcinogenesis: A Study of 2093 Viral Genomes		cervical specimens
MT750671	Human papillomavirus type 31 isolate IARC605912TH	Alphapapillomavirus 9	partial genome	912	Pinheiro M., et al.,2021	2020	Phylogenomic Analysis of Human Papillomavirus Type 31 and Cervical Carcinogenesis: A Study of 2093 Viral Genomes		cervical specimens
MT750636	Human papillomavirus type 31 isolate IARC630612TH	Alphapapillomavirus 9	partial genome	912	Pinheiro M., et al.,2021	2020	Phylogenomic Analysis of Human Papillomavirus Type 31 and Cervical Carcinogenesis: A Study of 2093 Viral Genomes		cervical specimens
MT750616	Human papillomavirus type 31 isolate IARC633002TH	Alphapapillomavirus 9	partial genome	912	Pinheiro M., et al.,2021	2020	Phylogenomic Analysis of Human Papillomavirus Type 31 and Cervical Carcinogenesis: A Study of 2093 Viral Genomes		cervical specimens
MT750513	Human papillomavirus type 31 isolate IARC320101TH	Alphapapillomavirus 9	partial genome	912	Pinheiro M., et al.,2021	2020	Phylogenomic Analysis of Human Papillomavirus Type 31 and Cervical Carcinogenesis: A Study of 2093 Viral Genomes		cervical specimens
KF591353	Human papillomavirus type 45	Alphapapillomavirus 7	E6 & E7	806	Chen AA., et al.,2014	2013	Human papillomavirus 45 genetic variation and cervical cancer risk worldwide		cervical specimens
KF466805.2	Human papillomavirus type 16	Alphapapillomavirus 9	E6	309	Chen AA., et al.,2014	2013	Human papillomavirus 45 genetic variation and cervical cancer risk worldwide		cervical specimens
KF466804.2	Human papillomavirus type 16	Alphapapillomavirus 9	E6	309	Chen AA., et al.,2014	2013	Human papillomavirus 45 genetic variation and cervical cancer risk worldwide		cervical specimens
KF466803.2	Human papillomavirus type 16	Alphapapillomavirus 9	E6	309	Chen AA., et al.,2014	2013	Human papillomavirus 45 genetic variation and cervical cancer risk worldwide		cervical specimens
KF466802.2	Human papillomavirus type 16	Alphapapillomavirus 9	E6	309	Chen AA., et al.,2014	2013	Human papillomavirus 45 genetic variation and cervical cancer risk worldwide		cervical specimens
KF466801.2	Human papillomavirus type 16	Alphapapillomavirus 9	E6	309	Chen AA., et al.,2014	2013	Human papillomavirus 45 genetic variation and cervical cancer risk worldwide		cervical specimens
KF466800.2	Human papillomavirus type 16	Alphapapillomavirus 9	E6	309	Chen AA., et al.,2014	2013	Human papillomavirus 45 genetic variation and cervical cancer risk worldwide		cervical specimens
KF466799.2	Human papillomavirus type 16	Alphapapillomavirus 9	E6	309	Chen AA., et al.,2014	2013	Human papillomavirus 45 genetic variation and cervical cancer risk worldwide		cervical specimens
KF466798.2	Human papillomavirus type 16	Alphapapillomavirus 9	E6	309	Chen AA., et al.,2014	2013	Human papillomavirus 45 genetic variation and cervical cancer risk worldwide		cervical specimens
KF466796.2	Human papillomavirus type 16	Alphapapillomavirus 9	E6	309	Chen AA., et al.,2014	2013	Human papillomavirus 45 genetic variation and cervical cancer risk worldwide		cervical specimens
KF466795.2	Human papillomavirus type 16	Alphapapillomavirus 9	E6	309	Chen AA., et al.,2014	2013	Human papillomavirus 45 genetic variation and cervical cancer risk worldwide		cervical specimens
KF466794.2	Human papillomavirus type 16	Alphapapillomavirus 9	E6	309	Chen AA., et al.,2014	2013	Human papillomavirus 45 genetic variation and cervical cancer risk worldwide		cervical specimens
KF466793.2	Human papillomavirus type 16	Alphapapillomavirus 9	E6	309	Chen AA., et al.,2014	2013	Human papillomavirus 45 genetic variation and cervical cancer risk worldwide		cervical specimens
KF466748.2	Human papillomavirus type 16	Alphapapillomavirus 9	E6	309	Chen AA., et al.,2014	2013	Human papillomavirus 45 genetic variation and cervical cancer risk worldwide		cervical specimens
KF466695.2	Human papillomavirus type 16	Alphapapillomavirus 9	E6	309	Chen AA., et al.,2014	2013	Human papillomavirus 45 genetic variation and cervical cancer risk worldwide		cervical specimens
KF466694.2	Human papillomavirus type 16	Alphapapillomavirus 9	E6	309	Chen AA., et al.,2014	2013	Human papillomavirus 45 genetic variation and cervical cancer risk worldwide		cervical specimens
KF466693.2	Human papillomavirus type 16	Alphapapillomavirus 9	E6	309	Chen AA., et al.,2014	2013	Human papillomavirus 45 genetic variation and cervical cancer risk worldwide		cervical specimens
KF466692.2	Human papillomavirus type 16	Alphapapillomavirus 9	E6	309	Chen AA., et al.,2014	2013	Human papillomavirus 45 genetic variation and cervical cancer risk worldwide		cervical specimens
KF466691.2	Human papillomavirus type 16	Alphapapillomavirus 9	E6	309	Chen AA., et al.,2014	2013	Human papillomavirus 45 genetic variation and cervical cancer risk worldwide		cervical specimens
KF466690.2	Human papillomavirus type 16	Alphapapillomavirus 9	E6	309	Chen AA., et al.,2014	2013	Human papillomavirus 45 genetic variation and cervical cancer risk worldwide		cervical specimens
KF466689.2	Human papillomavirus type 16	Alphapapillomavirus 9	E6	309	Chen AA., et al.,2014	2013	Human papillomavirus 45 genetic variation and cervical cancer risk worldwide		cervical specimens
KF466688.2	Human papillomavirus type 16	Alphapapillomavirus 9	E6	309	Chen AA., et al.,2014	2013	Human papillomavirus 45 genetic variation and cervical cancer risk worldwide		cervical specimens
KF466687.2	Human papillomavirus type 16	Alphapapillomavirus 9	E6	309	Chen AA., et al.,2014	2013	Human papillomavirus 45 genetic variation and cervical cancer risk worldwide		cervical specimens
KF466686.2	Human papillomavirus type 16	Alphapapillomavirus 9	E6	309	Chen AA., et al.,2014	2013	Human papillomavirus 45 genetic variation and cervical cancer risk worldwide		cervical specimens
KF466685.2	Human papillomavirus type 16	Alphapapillomavirus 9	E6	309	Chen AA., et al.,2014	2013	Human papillomavirus 45 genetic variation and cervical cancer risk worldwide		cervical specimens
KF466684.2	Human papillomavirus type 16	Alphapapillomavirus 9	E6	309	Chen AA., et al.,2014	2013	Human papillomavirus 45 genetic variation and cervical cancer risk worldwide		cervical specimens
KF466683.2	Human papillomavirus type 16	Alphapapillomavirus 9	E6	309	Chen AA., et al.,2014	2013	Human papillomavirus 45 genetic variation and cervical cancer risk worldwide		cervical specimens
KF466679.2	Human papillomavirus type 16	Alphapapillomavirus 9	E6	309	Chen AA., et al.,2014	2013	Human papillomavirus 45 genetic variation and cervical cancer risk worldwide		cervical specimens
KF466678.2	Human papillomavirus type 16	Alphapapillomavirus 9	E6	309	Chen AA., et al.,2014	2013	Human papillomavirus 45 genetic variation and cervical cancer risk worldwide		cervical specimens
KF466677.2	Human papillomavirus type 16	Alphapapillomavirus 9	E6	309	Chen AA., et al.,2014	2013	Human papillomavirus 45 genetic variation and cervical cancer risk worldwide		cervical specimens
KF466676.2	Human papillomavirus type 16	Alphapapillomavirus 9	E6	309	Chen AA., et al.,2014	2013	Human papillomavirus 45 genetic variation and cervical cancer risk worldwide		cervical specimens
KF466675.2	Human papillomavirus type 16	Alphapapillomavirus 9	E6	309	Chen AA., et al.,2014	2013	Human papillomavirus 45 genetic variation and cervical cancer risk worldwide		cervical specimens
KF466674.2	Human papillomavirus type 16	Alphapapillomavirus 9	E6	309	Chen AA., et al.,2014	2013	Human papillomavirus 45 genetic variation and cervical cancer risk worldwide		cervical specimens
KF466673.2	Human papillomavirus type 16	Alphapapillomavirus 9	E6	309	Chen AA., et al.,2014	2013	Human papillomavirus 45 genetic variation and cervical cancer risk worldwide		cervical specimens
KF466672.2	Human papillomavirus type 16	Alphapapillomavirus 9	E6	309	Chen AA., et al.,2014	2013	Human papillomavirus 45 genetic variation and cervical cancer risk worldwide		cervical specimens
KF466671.2	Human papillomavirus type 16	Alphapapillomavirus 9	E6	309	Chen AA., et al.,2014	2013	Human papillomavirus 45 genetic variation and cervical cancer risk worldwide		cervical specimens
KF466670.2	Human papillomavirus type 16	Alphapapillomavirus 9	E6	309	Chen AA., et al.,2014	2013	Human papillomavirus 45 genetic variation and cervical cancer risk worldwide		cervical specimens
KF466669.2	Human papillomavirus type 16	Alphapapillomavirus 9	E6	309	Chen AA., et al.,2014	2013	Human papillomavirus 45 genetic variation and cervical cancer risk worldwide		cervical specimens
KF466668.2	Human papillomavirus type 16	Alphapapillomavirus 9	E6	309	Chen AA., et al.,2014	2013	Human papillomavirus 45 genetic variation and cervical cancer risk worldwide		cervical specimens
KF466667.2	Human papillomavirus type 16	Alphapapillomavirus 9	E6	309	Chen AA., et al.,2014	2013	Human papillomavirus 45 genetic variation and cervical cancer risk worldwide		cervical specimens
KF466666.2	Human papillomavirus type 16	Alphapapillomavirus 9	E6	309	Chen AA., et al.,2014	2013	Human papillomavirus 45 genetic variation and cervical cancer risk worldwide		cervical specimens
KF466665.2	Human papillomavirus type 16	Alphapapillomavirus 9	E6	309	Chen AA., et al.,2014	2013	Human papillomavirus 45 genetic variation and cervical cancer risk worldwide		cervical specimens
KF466664.2	Human papillomavirus type 16	Alphapapillomavirus 9	E6	309	Chen AA., et al.,2014	2013	Human papillomavirus 45 genetic variation and cervical cancer risk worldwide		cervical specimens
KF466663.2	Human papillomavirus type 16	Alphapapillomavirus 9	E6	309	Chen AA., et al.,2014	2013	Human papillomavirus 45 genetic variation and cervical cancer risk worldwide		cervical specimens
KF466662.2	Human papillomavirus type 16	Alphapapillomavirus 9	E6	309	Chen AA., et al.,2014	2013	Human papillomavirus 45 genetic variation and cervical cancer risk worldwide		cervical specimens
KF466661.2	Human papillomavirus type 16	Alphapapillomavirus 9	E6	309	Chen AA., et al.,2014	2013	Human papillomavirus 45 genetic variation and cervical cancer risk worldwide		cervical specimens
KF466660.2	Human papillomavirus type 16	Alphapapillomavirus 9	E6	309	Chen AA., et al.,2014	2013	Human papillomavirus 45 genetic variation and cervical cancer risk worldwide		cervical specimens
KF466659.2	Human papillomavirus type 16	Alphapapillomavirus 9	E6	309	Chen AA., et al.,2014	2013	Human papillomavirus 45 genetic variation and cervical cancer risk worldwide		cervical specimens
KF466658.2	Human papillomavirus type 16	Alphapapillomavirus 9	E6	309	Chen AA., et al.,2014	2013	Human papillomavirus 45 genetic variation and cervical cancer risk worldwide		cervical specimens
KF466657.2	Human papillomavirus type 16	Alphapapillomavirus 9	E6	309	Chen AA., et al.,2014	2013	Human papillomavirus 45 genetic variation and cervical cancer risk worldwide		cervical specimens
KF466656.2	Human papillomavirus type 16	Alphapapillomavirus 9	E6	309	Chen AA., et al.,2014	2013	Human papillomavirus 45 genetic variation and cervical cancer risk worldwide		cervical specimens
KF466655.2	Human papillomavirus type 16	Alphapapillomavirus 9	E6	309	Chen AA., et al.,2014	2013	Human papillomavirus 45 genetic variation and cervical cancer risk worldwide		cervical specimens
KF466654.2	Human papillomavirus type 16	Alphapapillomavirus 9	E6	309	Chen AA., et al.,2014	2013	Human papillomavirus 45 genetic variation and cervical cancer risk worldwide		cervical specimens
KF466605.2	Human papillomavirus type 16	Alphapapillomavirus 9	E6	309	Chen AA., et al.,2014	2013	Human papillomavirus 45 genetic variation and cervical cancer risk worldwide		cervical specimens
KF466603.2	Human papillomavirus type 16	Alphapapillomavirus 9	E6	309	Chen AA., et al.,2014	2013	Human papillomavirus 45 genetic variation and cervical cancer risk worldwide		cervical specimens
KF466601.2	Human papillomavirus type 16	Alphapapillomavirus 9	E6	309	Chen AA., et al.,2014	2013	Human papillomavirus 45 genetic variation and cervical cancer risk worldwide		cervical specimens
KF466600.2	Human papillomavirus type 16	Alphapapillomavirus 9	E6	309	Chen AA., et al.,2014	2013	Human papillomavirus 45 genetic variation and cervical cancer risk worldwide		cervical specimens
KF466514.2	Human papillomavirus type 16	Alphapapillomavirus 9	E6	309	Chen AA., et al.,2014	2013	Human papillomavirus 45 genetic variation and cervical cancer risk worldwide		cervical specimens
KF466513.2	Human papillomavirus type 16	Alphapapillomavirus 9	E6	309	Chen AA., et al.,2014	2013	Human papillomavirus 45 genetic variation and cervical cancer risk worldwide		cervical specimens
KF466512.2	Human papillomavirus type 16	Alphapapillomavirus 9	E6	309	Chen AA., et al.,2014	2013	Human papillomavirus 45 genetic variation and cervical cancer risk worldwide		cervical specimens
KF466511.2	Human papillomavirus type 16	Alphapapillomavirus 9	E6	309	Chen AA., et al.,2014	2013	Human papillomavirus 45 genetic variation and cervical cancer risk worldwide		cervical specimens
KF466510.2	Human papillomavirus type 16	Alphapapillomavirus 9	E6	309	Chen AA., et al.,2014	2013	Human papillomavirus 45 genetic variation and cervical cancer risk worldwide		cervical specimens
KC150026	Human papillomavirus type 16	Alphapapillomavirus 9	long control region	832	Pientong C., et al.,2013	2012	Association of human papillomavirus type 16 long control region mutation and cervical cancer		cervical tissue-HSIL
KC150025	Human papillomavirus type 16	Alphapapillomavirus 9	long control region	832	Pientong C., et al.,2013	2012	Association of human papillomavirus type 16 long control region mutation and cervical cancer		cervical tissue-HSIL
KC150024	Human papillomavirus type 16	Alphapapillomavirus 9	long control region	835	Pientong C., et al.,2013	2012	Association of human papillomavirus type 16 long control region mutation and cervical cancer		cervical tissue-SCC
KC150023	Human papillomavirus type 16	Alphapapillomavirus 9	long control region	832	Pientong C., et al.,2013	2012	Association of human papillomavirus type 16 long control region mutation and cervical cancer		cervical tissue-SCC
KC150022	Human papillomavirus type 16	Alphapapillomavirus 9	long control region	832	Pientong C., et al.,2013	2012	Association of human papillomavirus type 16 long control region mutation and cervical cancer		cervical tissue-SCC
KC190290	Human papillomavirus type 58	Alphapapillomavirus 7	E6	450	Pientong C., et al.,2013	2012	Geographical distribution and oncogenic risk association of human papillomavirus type 58 E6 and E7 sequence variations		cervical specimens
JQ004099	Human papillomavirus type 16	Alphapapillomavirus 9	complete genome	881	Chansaenroj J., et al.,2012	2011	Whole genome analysis of human papillomavirus type 16 multiple infection in cervical cancer patients		Cervical cancer
JQ004098	Human papillomavirus type 16	Alphapapillomavirus 9	complete genome	906	Chansaenroj J., et al.,2012	2011	Whole genome analysis of human papillomavirus type 16 multiple infection in cervical cancer patients		Cervical cancer
JQ004097	Human papillomavirus type 16	Alphapapillomavirus 9	complete genome	907	Chansaenroj J., et al.,2012	2011	Whole genome analysis of human papillomavirus type 16 multiple infection in cervical cancer patients		Cervical cancer
JQ004096	Human papillomavirus type 16	Alphapapillomavirus 9	complete genome	905	Chansaenroj J., et al.,2012	2011	Whole genome analysis of human papillomavirus type 16 multiple infection in cervical cancer patients		Cervical cancer
JQ004095	Human papillomavirus type 16	Alphapapillomavirus 9	complete genome	906	Chansaenroj J., et al.,2012	2011	Whole genome analysis of human papillomavirus type 16 multiple infection in cervical cancer patients		Cervical cancer
JQ004094	Human papillomavirus type 16	Alphapapillomavirus 9	complete genome	905	Chansaenroj J., et al.,2012	2011	Whole genome analysis of human papillomavirus type 16 multiple infection in cervical cancer patients		Cervical cancer
JQ004093	Human papillomavirus type 16	Alphapapillomavirus 9	complete genome	973	Chansaenroj J., et al.,2012	2011	Whole genome analysis of human papillomavirus type 16 multiple infection in cervical cancer patients		Cervical cancer
JQ004092	Human papillomavirus type 16	Alphapapillomavirus 9	complete genome	911	Chansaenroj J., et al.,2012	2011	Whole genome analysis of human papillomavirus type 16 multiple infection in cervical cancer patients		Cervical cancer
HQ339252	Human papillomavirus type 58	Alphapapillomavirus 7	long control	794	Chan PK., et al.,2011	2010	Identification of human papillomavirus type 58 lineages and the distribution worldwide		cervical specimens
HQ339251	Human papillomavirus type 58	Alphapapillomavirus 7	long control	794	Chan PK., et al.,2011	2010	Identification of human papillomavirus type 58 lineages and the distribution worldwide		cervical specimens
HQ339250	Human papillomavirus type 58	Alphapapillomavirus 7	long control	806	Chan PK., et al.,2011	2010	Identification of human papillomavirus type 58 lineages and the distribution worldwide		cervical specimens
HQ339249	Human papillomavirus type 58	Alphapapillomavirus 7	long control	806	Chan PK., et al.,2011	2010	Identification of human papillomavirus type 58 lineages and the distribution worldwide		cervical specimens
HQ339248	Human papillomavirus type 58	Alphapapillomavirus 7	long control	794	Chan PK., et al.,2011	2010	Identification of human papillomavirus type 58 lineages and the distribution worldwide		cervical specimens
HQ339247	Human papillomavirus type 58	Alphapapillomavirus 7	long control	806	Chan PK., et al.,2011	2010	Identification of human papillomavirus type 58 lineages and the distribution worldwide		cervical specimens
HQ339246	Human papillomavirus type 58	Alphapapillomavirus 7	long control	806	Chan PK., et al.,2011	2010	Identification of human papillomavirus type 58 lineages and the distribution worldwide		cervical specimens
HM639594	Human papillomavirus type 58	Alphapapillomavirus 7	L1	575	Chan PK., et al.,2011	2010	Identification of human papillomavirus type 58 lineages and the distribution worldwide		cervical specimens
HM639589	Human papillomavirus type 58	Alphapapillomavirus 7	L1	575	Chan PK., et al.,2011	2010	Identification of human papillomavirus type 58 lineages and the distribution worldwide		cervical specimens
HM639573	Human papillomavirus type 58	Alphapapillomavirus 7	L1	575	Chan PK., et al.,2011	2010	Identification of human papillomavirus type 58 lineages and the distribution worldwide		cervical specimens
HM639484	Human papillomavirus type 58	Alphapapillomavirus 7	L1	575	Chan PK., et al.,2011	2010	Identification of human papillomavirus type 58 lineages and the distribution worldwide		cervical specimens
HM639483	Human papillomavirus type 58	Alphapapillomavirus 7	L1	575	Chan PK., et al.,2011	2010	Identification of human papillomavirus type 58 lineages and the distribution worldwide		cervical specimens
HM639391	Human papillomavirus type 58	Alphapapillomavirus 7	L1	575	Chan PK., et al.,2011	2010	Identification of human papillomavirus type 58 lineages and the distribution worldwide		cervical specimens
GQ161543	Human papillomavirus type 39 strain CU307	Alphapapillomavirus 7	E1	626	Lurchachaiwong W., et al., 2011	2009	Human papillomavirus genotypes among infected Thai women with different cytological findings by analysis of E1 genes		cervical specimens
MT217495	Human papillomavirus type 35 isolate IARC1071312TH	Alphapapillomavirus 9	partial genome	665	Pinheiro M., et al.,2020	2020	Association of HPV35 with cervical carcinogenesis among women of African ancestry: Evidence of viral-host interaction with implications for disease intervention		benign infections
MT217494	Human papillomavirus type 35 isolate IARC1070971TH	Alphapapillomavirus 9	partial genome	879	Pinheiro M., et al.,2020	2020	Association of HPV35 with cervical carcinogenesis among women of African ancestry: Evidence of viral-host interaction with implications for disease intervention		benign infections
MT217373	Human papillomavirus type 35 isolate IARC617512TH	Alphapapillomavirus 9	partial genome	879	Pinheiro M., et al.,2020	2020	Association of HPV35 with cervical carcinogenesis among women of African ancestry: Evidence of viral-host interaction with implications for disease intervention		cervical cancer
MT217332	Human papillomavirus type 35 isolate IARC617012TH	Alphapapillomavirus 9	complete genome	879	Pinheiro M., et al.,2020	2020	Association of HPV35 with cervical carcinogenesis among women of African ancestry: Evidence of viral-host interaction with implications for disease intervention		cervical cancer
GU447289	Human papillomavirus type 42	Alphapapillomavirus 1	E1	410	Chansaenroj,J.,et al., Unpublished	2010	N/A		cervical specimens
GU447287	Human papillomavirus type 30	Alphapapillomavirus 6	E1	659	Chansaenroj,J.,et al., Unpublished	2010	N/A		cervical specimens
GU447286	Human papillomavirus type 16	Alphapapillomavirus 9	E1	681	Chansaenroj,J.,et al., Unpublished	2010	N/A		cervical specimens
GU447285	Human papillomavirus type 16	Alphapapillomavirus 9	E1	276	Chansaenroj,J.,et al., Unpublished	2010	N/A		cervical specimens
GU447284	Human papillomavirus type 71	Alphapapillomavirus 14	E1	658	Chansaenroj,J.,et al., Unpublished	2010	N/A		cervical specimens
GU447283	Human papillomavirus type 31	Alphapapillomavirus 9	E1	563	Chansaenroj,J.,et al., Unpublished	2010	N/A		cervical specimens
GU447282	Human papillomavirus type 16	Alphapapillomavirus 9	E1	689	Chansaenroj,J.,et al., Unpublished	2010	N/A		cervical specimens
GU447281	Human papillomavirus type 31	Alphapapillomavirus 9	E1	614	Chansaenroj,J.,et al., Unpublished	2010	N/A		cervical specimens
GU447280	Human papillomavirus type 66	Alphapapillomavirus 6	E1	544	Chansaenroj,J.,et al., Unpublished	2010	N/A		LSIL
GU447277	Human papillomavirus type 71	Alphapapillomavirus 14	E1	654	Chansaenroj,J.,et al., Unpublished	2010	N/A		LSIL
GU447276	Human papillomavirus type 11	Alphapapillomavirus 10	E1	671	Chansaenroj,J.,et al., Unpublished	2010	N/A		cervical specimens
GU447275	Human papillomavirus type 16	Alphapapillomavirus 9	E1	683	Chansaenroj,J.,et al., Unpublished	2010	N/A		cervical specimens
GU447274	Human papillomavirus type 82	Alphapapillomavirus 5	E1	642	Chansaenroj,J.,et al., Unpublished	2010	N/A		cervical specimens
GU447273	Human papillomavirus type 16	Alphapapillomavirus 9	E1	671	Chansaenroj,J.,et al., Unpublished	2010	N/A		cervical specimens
GU447272	Human papillomavirus type 71	Alphapapillomavirus 14	E1	649	Chansaenroj,J.,et al., Unpublished	2010	N/A		LSIL
GU447271	Human papillomavirus type 66	Alphapapillomavirus 6	E1	614	Chansaenroj,J.,et al., Unpublished	2010	N/A		LSIL
GU447269	Human papillomavirus type 42	Alphapapillomavirus 1	E1	643	Chansaenroj,J.,et al., Unpublished	2010	N/A		cervical specimens
GU447268	Human papillomavirus type 42	Alphapapillomavirus 1	E1	645	Chansaenroj,J.,et al., Unpublished	2010	N/A		cervical specimens
GU447265	Human papillomavirus type 59	Alphapapillomavirus 7	E1	651	Chansaenroj,J.,et al., Unpublished	2010	N/A		LSIL
GU447264	Human papillomavirus type 71	Alphapapillomavirus 14	E1	641	Chansaenroj,J.,et al., Unpublished	2010	N/A		LSIL
GU447261	Human papillomavirus type 71	Alphapapillomavirus 14	E1	643	Chansaenroj,J.,et al., Unpublished	2010	N/A		LSIL
GU447260	Human papillomavirus type 39	Alphapapillomavirus 7	E1	663	Chansaenroj,J.,et al., Unpublished	2010	N/A		cervical specimens
GU447259	Human papillomavirus type 52	Alphapapillomavirus 9	E1	658	Chansaenroj,J.,et al., Unpublished	2010	N/A		cervical specimens
GU447258	Human papillomavirus type 68	Alphapapillomavirus 7	E1	659	Chansaenroj,J.,et al., Unpublished	2010	N/A		LSIL
GU447256	Human papillomavirus type 16	Alphapapillomavirus 9	E1	667	Chansaenroj,J.,et al., Unpublished	2010	N/A		cervical specimens
GU447255	Human papillomavirus type 68	Alphapapillomavirus 7	E1	215	Chansaenroj,J.,et al., Unpublished	2010	N/A		cervical specimens
GU447254	Human papillomavirus type 68	Alphapapillomavirus 7	E1	661	Chansaenroj,J.,et al., Unpublished	2010	N/A		LSIL
GU447253	Human papillomavirus type 71	Alphapapillomavirus 14	E1	629	Chansaenroj,J.,et al., Unpublished	2010	N/A		LSIL
GU447252	Human papillomavirus type 31	Alphapapillomavirus 9	E1	611	Chansaenroj,J.,et al., Unpublished	2010	N/A		cervical specimens
GU447251	Human papillomavirus type 16	Alphapapillomavirus 9	E1	729	Chansaenroj,J.,et al., Unpublished	2010	N/A		cervical specimens
GU447250	Human papillomavirus type 31	Alphapapillomavirus 9	E1	619	Chansaenroj,J.,et al., Unpublished	2010	N/A		cervical specimens
GU447249	Human papillomavirus type 16	Alphapapillomavirus 9	E1	668	Chansaenroj,J.,et al., Unpublished	2010	N/A		cervical specimens
GU447248	Human papillomavirus type 42	Alphapapillomavirus 1	E1	641	Chansaenroj,J.,et al., Unpublished	2010	N/A		LSIL
GU447247	Human papillomavirus type 16	Alphapapillomavirus 9	E1	656	Chansaenroj,J.,et al., Unpublished	2010	N/A		cervical specimens
GU447246	Human papillomavirus type 81 strain CU523	Alphapapillomavirus 3	E1	639	Chansaenroj,J.,et al., Unpublished	2010	N/A		cervical specimens
GU447245	Human papillomavirus type 51	Alphapapillomavirus 5	E1	633	Chansaenroj,J.,et al., Unpublished	2010	N/A		cervical specimens
GU447244	Human papillomavirus type 16	Alphapapillomavirus 9	E1	663	Chansaenroj,J.,et al., Unpublished	2010	N/A		cervical specimens
GU447243	Human papillomavirus type 16	Alphapapillomavirus 9	E1	670	Chansaenroj,J.,et al., Unpublished	2010	N/A		cervical specimens
GU447242	Human papillomavirus type 90	Alphapapillomavirus 14	E1	254	Chansaenroj,J.,et al., Unpublished	2010	N/A		cervical specimens
GU447241	Human papillomavirus type 71	Alphapapillomavirus 14	E1	790	Chansaenroj,J.,et al., Unpublished	2010	N/A		LSIL
GU447240	Human papillomavirus type 66	Alphapapillomavirus 6	E1	659	Chansaenroj,J.,et al., Unpublished	2010	N/A		LSIL
GU447239	Human papillomavirus type 66	Alphapapillomavirus 6	E1	659	Chansaenroj,J.,et al., Unpublished	2010	N/A		LSIL
FJ797810	Human papillomavirus type 59	Alphapapillomavirus 7	L1	403	Bhattarakosol,P., et al., Unpublished	2009	Comparison of L1 gene of human papillomavirus from pterygium and adenocarcinoma cervical tissue		N/A
FJ797809	Human papillomavirus type 59	Alphapapillomavirus 7	L1	403	Bhattarakosol,P., et al., Unpublished	2009	Comparison of L1 gene of human papillomavirus from pterygium and adenocarcinoma cervical tissue		N/A
FJ797808	Human papillomavirus type 59	Alphapapillomavirus 7	L1	403	Bhattarakosol,P., et al., Unpublished	2009	Comparison of L1 gene of human papillomavirus from pterygium and adenocarcinoma cervical tissue		N/A
FJ797807	Human papillomavirus type 59	Alphapapillomavirus 7	L1	403	Bhattarakosol,P., et al., Unpublished	2009	Comparison of L1 gene of human papillomavirus from pterygium and adenocarcinoma cervical tissue		N/A
FJ797806	Human papillomavirus type 59	Alphapapillomavirus 7	L1	403	Bhattarakosol,P., et al., Unpublished	2009	Comparison of L1 gene of human papillomavirus from pterygium and adenocarcinoma cervical tissue		N/A
FJ797805	Human papillomavirus type 59	Alphapapillomavirus 7	L1	403	Bhattarakosol,P., et al., Unpublished	2009	Comparison of L1 gene of human papillomavirus from pterygium and adenocarcinoma cervical tissue		N/A
FJ797804	Human papillomavirus type 58	Alphapapillomavirus 7	L1	397	Bhattarakosol,P., et al., Unpublished	2009	Comparison of L1 gene of human papillomavirus from pterygium and adenocarcinoma cervical tissue		N/A
FJ797803	Human papillomavirus type 58	Alphapapillomavirus 7	L1	397	Bhattarakosol,P., et al., Unpublished	2009	Comparison of L1 gene of human papillomavirus from pterygium and adenocarcinoma cervical tissue		N/A
FJ797802	Human papillomavirus type 58	Alphapapillomavirus 7	L1	397	Bhattarakosol,P., et al., Unpublished	2009	Comparison of L1 gene of human papillomavirus from pterygium and adenocarcinoma cervical tissue		N/A
FJ797801	Human papillomavirus type 58	Alphapapillomavirus 7	L1	397	Bhattarakosol,P., et al., Unpublished	2009	Comparison of L1 gene of human papillomavirus from pterygium and adenocarcinoma cervical tissue		N/A
FJ797800	Human papillomavirus type 58	Alphapapillomavirus 7	L1	397	Bhattarakosol,P., et al., Unpublished	2009	Comparison of L1 gene of human papillomavirus from pterygium and adenocarcinoma cervical tissue		N/A
FJ797799	Human papillomavirus type 58	Alphapapillomavirus 7	L1	397	Bhattarakosol,P., et al., Unpublished	2009	Comparison of L1 gene of human papillomavirus from pterygium and adenocarcinoma cervical tissue		N/A
FJ797798	Human papillomavirus type 58	Alphapapillomavirus 7	L1	397	Bhattarakosol,P., et al., Unpublished	2009	Comparison of L1 gene of human papillomavirus from pterygium and adenocarcinoma cervical tissue		N/A
FJ797797	Human papillomavirus type 58	Alphapapillomavirus 7	L1	397	Bhattarakosol,P., et al., Unpublished	2009	Comparison of L1 gene of human papillomavirus from pterygium and adenocarcinoma cervical tissue		N/A
FJ797796	Human papillomavirus type 58	Alphapapillomavirus 7	L1	397	Bhattarakosol,P., et al., Unpublished	2009	Comparison of L1 gene of human papillomavirus from pterygium and adenocarcinoma cervical tissue		N/A
FJ797795	Human papillomavirus type 58	Alphapapillomavirus 7	L1	397	Bhattarakosol,P., et al., Unpublished	2009	Comparison of L1 gene of human papillomavirus from pterygium and adenocarcinoma cervical tissue		N/A
FJ797794	Human papillomavirus type 58	Alphapapillomavirus 7	L1	397	Bhattarakosol,P., et al., Unpublished	2009	Comparison of L1 gene of human papillomavirus from pterygium and adenocarcinoma cervical tissue		N/A
FJ797793	Human papillomavirus type 58	Alphapapillomavirus 7	L1	397	Bhattarakosol,P., et al., Unpublished	2009	Comparison of L1 gene of human papillomavirus from pterygium and adenocarcinoma cervical tissue		N/A
FJ797792	Human papillomavirus type 58	Alphapapillomavirus 7	L1	397	Bhattarakosol,P., et al., Unpublished	2009	Comparison of L1 gene of human papillomavirus from pterygium and adenocarcinoma cervical tissue		N/A
FJ797791	Human papillomavirus type 58	Alphapapillomavirus 7	L1	397	Bhattarakosol,P., et al., Unpublished	2009	Comparison of L1 gene of human papillomavirus from pterygium and adenocarcinoma cervical tissue		N/A
FJ797790	Human papillomavirus type 58	Alphapapillomavirus 7	L1	397	Bhattarakosol,P., et al., Unpublished	2009	Comparison of L1 gene of human papillomavirus from pterygium and adenocarcinoma cervical tissue		N/A
FJ797789	Human papillomavirus type 58	Alphapapillomavirus 7	L1	397	Bhattarakosol,P., et al., Unpublished	2009	Comparison of L1 gene of human papillomavirus from pterygium and adenocarcinoma cervical tissue		N/A
FJ797788	Human papillomavirus type 58	Alphapapillomavirus 7	L1	397	Bhattarakosol,P., et al., Unpublished	2009	Comparison of L1 gene of human papillomavirus from pterygium and adenocarcinoma cervical tissue		N/A
FJ797787	Human papillomavirus type 58	Alphapapillomavirus 7	L1	397	Bhattarakosol,P., et al., Unpublished	2009	Comparison of L1 gene of human papillomavirus from pterygium and adenocarcinoma cervical tissue		N/A
FJ797786	Human papillomavirus type 58	Alphapapillomavirus 7	L1	397	Bhattarakosol,P., et al., Unpublished	2009	Comparison of L1 gene of human papillomavirus from pterygium and adenocarcinoma cervical tissue		N/A
FJ797785	Human papillomavirus type 58	Alphapapillomavirus 7	L1	397	Bhattarakosol,P., et al., Unpublished	2009	Comparison of L1 gene of human papillomavirus from pterygium and adenocarcinoma cervical tissue		N/A
FJ797784	Human papillomavirus type 58	Alphapapillomavirus 7	L1	397	Bhattarakosol,P., et al., Unpublished	2009	Comparison of L1 gene of human papillomavirus from pterygium and adenocarcinoma cervical tissue		N/A
FJ797783	Human papillomavirus type 52	Alphapapillomavirus 9	L1	397	Bhattarakosol,P., et al., Unpublished	2009	Comparison of L1 gene of human papillomavirus from pterygium and adenocarcinoma cervical tissue		N/A
FJ797782	Human papillomavirus type 52	Alphapapillomavirus 9	L1	397	Bhattarakosol,P., et al., Unpublished	2009	Comparison of L1 gene of human papillomavirus from pterygium and adenocarcinoma cervical tissue		N/A
FJ797781	Human papillomavirus type 52	Alphapapillomavirus 9	L1	397	Bhattarakosol,P., et al., Unpublished	2009	Comparison of L1 gene of human papillomavirus from pterygium and adenocarcinoma cervical tissue		N/A
FJ797780	Human papillomavirus type 52	Alphapapillomavirus 9	L1	397	Bhattarakosol,P., et al., Unpublished	2009	Comparison of L1 gene of human papillomavirus from pterygium and adenocarcinoma cervical tissue		N/A
FJ797779	Human papillomavirus type 52	Alphapapillomavirus 9	L1	397	Bhattarakosol,P., et al., Unpublished	2009	Comparison of L1 gene of human papillomavirus from pterygium and adenocarcinoma cervical tissue		N/A
FJ797778	Human papillomavirus type 52	Alphapapillomavirus 9	L1	397	Bhattarakosol,P., et al., Unpublished	2009	Comparison of L1 gene of human papillomavirus from pterygium and adenocarcinoma cervical tissue		N/A
FJ797777	Human papillomavirus type 52	Alphapapillomavirus 9	L1	397	Bhattarakosol,P., et al., Unpublished	2009	Comparison of L1 gene of human papillomavirus from pterygium and adenocarcinoma cervical tissue		N/A
FJ797776	Human papillomavirus type 52	Alphapapillomavirus 9	L1	397	Bhattarakosol,P., et al., Unpublished	2009	Comparison of L1 gene of human papillomavirus from pterygium and adenocarcinoma cervical tissue		N/A
FJ797775	Human papillomavirus type 52	Alphapapillomavirus 9	L1	397	Bhattarakosol,P., et al., Unpublished	2009	Comparison of L1 gene of human papillomavirus from pterygium and adenocarcinoma cervical tissue		N/A
FJ797774	Human papillomavirus type 33	Alphapapillomavirus 9	L1	397	Bhattarakosol,P., et al., Unpublished	2009	Comparison of L1 gene of human papillomavirus from pterygium and adenocarcinoma cervical tissue		N/A
FJ797773	Human papillomavirus type 33	Alphapapillomavirus 9	L1	397	Bhattarakosol,P., et al., Unpublished	2009	Comparison of L1 gene of human papillomavirus from pterygium and adenocarcinoma cervical tissue		N/A
FJ797772	Human papillomavirus type 33	Alphapapillomavirus 9	L1	397	Bhattarakosol,P., et al., Unpublished	2009	Comparison of L1 gene of human papillomavirus from pterygium and adenocarcinoma cervical tissue		N/A
FJ797771	Human papillomavirus type 33	Alphapapillomavirus 9	L1	397	Bhattarakosol,P., et al., Unpublished	2009	Comparison of L1 gene of human papillomavirus from pterygium and adenocarcinoma cervical tissue		N/A
FJ797770	Human papillomavirus type 33	Alphapapillomavirus 9	L1	397	Bhattarakosol,P., et al., Unpublished	2009	Comparison of L1 gene of human papillomavirus from pterygium and adenocarcinoma cervical tissue		N/A
FJ797769	Human papillomavirus type 33	Alphapapillomavirus 9	L1	397	Bhattarakosol,P., et al., Unpublished	2009	Comparison of L1 gene of human papillomavirus from pterygium and adenocarcinoma cervical tissue		N/A
FJ797768	Human papillomavirus type 18	Alphapapillomavirus 7	L1	403	Bhattarakosol,P., et al., Unpublished	2009	Comparison of L1 gene of human papillomavirus from pterygium and adenocarcinoma cervical tissue		cervical tissue
FJ797767	Human papillomavirus type 18	Alphapapillomavirus 7	L1	403	Bhattarakosol,P., et al., Unpublished	2009	Comparison of L1 gene of human papillomavirus from pterygium and adenocarcinoma cervical tissue		cervical tissue
FJ797766	Human papillomavirus type 18	Alphapapillomavirus 7	L1	403	Bhattarakosol,P., et al., Unpublished	2009	Comparison of L1 gene of human papillomavirus from pterygium and adenocarcinoma cervical tissue		cervical tissue
FJ797765	Human papillomavirus type 18	Alphapapillomavirus 7	L1	403	Bhattarakosol,P., et al., Unpublished	2009	Comparison of L1 gene of human papillomavirus from pterygium and adenocarcinoma cervical tissue		cervical tissue
FJ797764	Human papillomavirus type 18	Alphapapillomavirus 7	L1	403	Bhattarakosol,P., et al., Unpublished	2009	Comparison of L1 gene of human papillomavirus from pterygium and adenocarcinoma cervical tissue		cervical tissue
FJ797763	Human papillomavirus type 18	Alphapapillomavirus 7	L1	403	Bhattarakosol,P., et al., Unpublished	2009	Comparison of L1 gene of human papillomavirus from pterygium and adenocarcinoma cervical tissue		cervical tissue
FJ797762	Human papillomavirus type 18	Alphapapillomavirus 7	L1	403	Bhattarakosol,P., et al., Unpublished	2009	Comparison of L1 gene of human papillomavirus from pterygium and adenocarcinoma cervical tissue		cervical tissue
FJ797761	Human papillomavirus type 18	Alphapapillomavirus 7	L1	403	Bhattarakosol,P., et al., Unpublished	2009	Comparison of L1 gene of human papillomavirus from pterygium and adenocarcinoma cervical tissue		cervical tissue
FJ797760	Human papillomavirus type 18	Alphapapillomavirus 7	L1	403	Bhattarakosol,P., et al., Unpublished	2009	Comparison of L1 gene of human papillomavirus from pterygium and adenocarcinoma cervical tissue		cervical tissue
FJ797759	Human papillomavirus type 18	Alphapapillomavirus 7	L1	403	Bhattarakosol,P., et al., Unpublished	2009	Comparison of L1 gene of human papillomavirus from pterygium and adenocarcinoma cervical tissue		cervical tissue
FJ797758	Human papillomavirus type 18	Alphapapillomavirus 7	L1	403	Bhattarakosol,P., et al., Unpublished	2009	Comparison of L1 gene of human papillomavirus from pterygium and adenocarcinoma cervical tissue		cervical tissue
FJ797757	Human papillomavirus type 18	Alphapapillomavirus 7	L1	403	Bhattarakosol,P., et al., Unpublished	2009	Comparison of L1 gene of human papillomavirus from pterygium and adenocarcinoma cervical tissue		cervical tissue
FJ797756	Human papillomavirus type 18	Alphapapillomavirus 7	L1	403	Bhattarakosol,P., et al., Unpublished	2009	Comparison of L1 gene of human papillomavirus from pterygium and adenocarcinoma cervical tissue		cervical tissue
FJ797755	Human papillomavirus type 18	Alphapapillomavirus 7	L1	403	Bhattarakosol,P., et al., Unpublished	2009	Comparison of L1 gene of human papillomavirus from pterygium and adenocarcinoma cervical tissue		cervical tissue
FJ797754	Human papillomavirus type 16	Alphapapillomavirus 9	L1	400	Bhattarakosol,P., et al., Unpublished	2009	Comparison of L1 gene of human papillomavirus from pterygium and adenocarcinoma cervical tissue		cervical tissue
FJ797753	Human papillomavirus type 16	Alphapapillomavirus 9	L1	400	Bhattarakosol,P., et al., Unpublished	2009	Comparison of L1 gene of human papillomavirus from pterygium and adenocarcinoma cervical tissue		cervical tissue
FJ797752	Human papillomavirus type 16	Alphapapillomavirus 9	L1	400	Bhattarakosol,P., et al., Unpublished	2009	Comparison of L1 gene of human papillomavirus from pterygium and adenocarcinoma cervical tissue		cervical tissue
FJ797751	Human papillomavirus type 16	Alphapapillomavirus 9	L1	400	Bhattarakosol,P., et al., Unpublished	2009	Comparison of L1 gene of human papillomavirus from pterygium and adenocarcinoma cervical tissue		cervical tissue
FJ797750	Human papillomavirus type 16	Alphapapillomavirus 9	L1	400	Bhattarakosol,P., et al., Unpublished	2009	Comparison of L1 gene of human papillomavirus from pterygium and adenocarcinoma cervical tissue		cervical tissue
FJ797749	Human papillomavirus type 16	Alphapapillomavirus 9	L1	400	Bhattarakosol,P., et al., Unpublished	2009	Comparison of L1 gene of human papillomavirus from pterygium and adenocarcinoma cervical tissue		cervical tissue
FJ797748	Human papillomavirus type 16	Alphapapillomavirus 9	L1	400	Bhattarakosol,P., et al., Unpublished	2009	Comparison of L1 gene of human papillomavirus from pterygium and adenocarcinoma cervical tissue		cervical tissue
FJ797747	Human papillomavirus type 16	Alphapapillomavirus 9	L1	400	Bhattarakosol,P., et al., Unpublished	2009	Comparison of L1 gene of human papillomavirus from pterygium and adenocarcinoma cervical tissue		cervical tissue
FJ797746	Human papillomavirus type 16	Alphapapillomavirus 9	L1	400	Bhattarakosol,P., et al., Unpublished	2009	Comparison of L1 gene of human papillomavirus from pterygium and adenocarcinoma cervical tissue		cervical tissue
FJ797745	Human papillomavirus type 16	Alphapapillomavirus 9	L1	400	Bhattarakosol,P., et al., Unpublished	2009	Comparison of L1 gene of human papillomavirus from pterygium and adenocarcinoma cervical tissue		cervical tissue
FJ797744	Human papillomavirus type 16	Alphapapillomavirus 9	L1	400	Bhattarakosol,P., et al., Unpublished	2009	Comparison of L1 gene of human papillomavirus from pterygium and adenocarcinoma cervical tissue		cervical tissue
FJ797743	Human papillomavirus type 16	Alphapapillomavirus 9	L1	400	Bhattarakosol,P., et al., Unpublished	2009	Comparison of L1 gene of human papillomavirus from pterygium and adenocarcinoma cervical tissue		cervical tissue
FJ797742	Human papillomavirus type 16	Alphapapillomavirus 9	L1	400	Bhattarakosol,P., et al., Unpublished	2009	Comparison of L1 gene of human papillomavirus from pterygium and adenocarcinoma cervical tissue		cervical tissue
FJ797741	Human papillomavirus type 16	Alphapapillomavirus 9	L1	400	Bhattarakosol,P., et al., Unpublished	2009	Comparison of L1 gene of human papillomavirus from pterygium and adenocarcinoma cervical tissue		cervical tissue
FJ797740	Human papillomavirus type 16	Alphapapillomavirus 9	L1	400	Bhattarakosol,P., et al., Unpublished	2009	Comparison of L1 gene of human papillomavirus from pterygium and adenocarcinoma cervical tissue		cervical tissue
FJ797739	Human papillomavirus type 16	Alphapapillomavirus 9	L1	400	Bhattarakosol,P., et al., Unpublished	2009	Comparison of L1 gene of human papillomavirus from pterygium and adenocarcinoma cervical tissue		cervical tissue
FJ797738	Human papillomavirus type 16	Alphapapillomavirus 9	L1	400	Bhattarakosol,P., et al., Unpublished	2009	Comparison of L1 gene of human papillomavirus from pterygium and adenocarcinoma cervical tissue		cervical tissue
FJ797737	Human papillomavirus type 16	Alphapapillomavirus 9	L1	400	Bhattarakosol,P., et al., Unpublished	2009	Comparison of L1 gene of human papillomavirus from pterygium and adenocarcinoma cervical tissue		cervical tissue
FJ797736	Human papillomavirus type 16	Alphapapillomavirus 9	L1	400	Bhattarakosol,P., et al., Unpublished	2009	Comparison of L1 gene of human papillomavirus from pterygium and adenocarcinoma cervical tissue		cervical tissue
FJ797735	Human papillomavirus type 16	Alphapapillomavirus 9	L1	400	Bhattarakosol,P., et al., Unpublished	2009	Comparison of L1 gene of human papillomavirus from pterygium and adenocarcinoma cervical tissue		cervical tissue
FJ797734	Human papillomavirus type 16	Alphapapillomavirus 9	L1	400	Bhattarakosol,P., et al., Unpublished	2009	Comparison of L1 gene of human papillomavirus from pterygium and adenocarcinoma cervical tissue		cervical tissue
FJ797733	Human papillomavirus type 16	Alphapapillomavirus 9	L1	400	Bhattarakosol,P., et al., Unpublished	2009	Comparison of L1 gene of human papillomavirus from pterygium and adenocarcinoma cervical tissue		cervical tissue
FJ797732	Human papillomavirus type 16	Alphapapillomavirus 9	L1	400	Bhattarakosol,P., et al., Unpublished	2009	Comparison of L1 gene of human papillomavirus from pterygium and adenocarcinoma cervical tissue		cervical tissue
FJ797731	Human papillomavirus type 16	Alphapapillomavirus 9	L1	400	Bhattarakosol,P., et al., Unpublished	2009	Comparison of L1 gene of human papillomavirus from pterygium and adenocarcinoma cervical tissue		cervical tissue
FJ797730	Human papillomavirus type 16	Alphapapillomavirus 9	L1	400	Bhattarakosol,P., et al., Unpublished	2009	Comparison of L1 gene of human papillomavirus from pterygium and adenocarcinoma cervical tissue		cervical tissue
FJ797729	Human papillomavirus type 16	Alphapapillomavirus 9	L1	400	Bhattarakosol,P., et al., Unpublished	2009	Comparison of L1 gene of human papillomavirus from pterygium and adenocarcinoma cervical tissue		cervical tissue
FJ797728	Human papillomavirus type 16	Alphapapillomavirus 9	L1	400	Bhattarakosol,P., et al., Unpublished	2009	Comparison of L1 gene of human papillomavirus from pterygium and adenocarcinoma cervical tissue		cervical tissue
FJ797727	Human papillomavirus type 16	Alphapapillomavirus 9	L1	400	Bhattarakosol,P., et al., Unpublished	2009	Comparison of L1 gene of human papillomavirus from pterygium and adenocarcinoma cervical tissue		cervical tissue
FJ797726	Human papillomavirus type 16	Alphapapillomavirus 9	L1	400	Bhattarakosol,P., et al., Unpublished	2009	Comparison of L1 gene of human papillomavirus from pterygium and adenocarcinoma cervical tissue		cervical tissue
FJ797725	Human papillomavirus type 16	Alphapapillomavirus 9	L1	400	Bhattarakosol,P., et al., Unpublished	2009	Comparison of L1 gene of human papillomavirus from pterygium and adenocarcinoma cervical tissue		cervical tissue
FJ797724	Human papillomavirus type 16	Alphapapillomavirus 9	L1	400	Bhattarakosol,P., et al., Unpublished	2009	Comparison of L1 gene of human papillomavirus from pterygium and adenocarcinoma cervical tissue		cervical tissue
FJ797723	Human papillomavirus type 16	Alphapapillomavirus 9	L1	400	Bhattarakosol,P., et al., Unpublished	2009	Comparison of L1 gene of human papillomavirus from pterygium and adenocarcinoma cervical tissue		cervical tissue
FJ797722	Human papillomavirus type 16	Alphapapillomavirus 9	L1	400	Bhattarakosol,P., et al., Unpublished	2009	Comparison of L1 gene of human papillomavirus from pterygium and adenocarcinoma cervical tissue		cervical tissue
FJ797721	Human papillomavirus type 16	Alphapapillomavirus 9	L1	400	Bhattarakosol,P., et al., Unpublished	2009	Comparison of L1 gene of human papillomavirus from pterygium and adenocarcinoma cervical tissue		cervical tissue
FJ797720	Human papillomavirus type 16	Alphapapillomavirus 9	L1	400	Bhattarakosol,P., et al., Unpublished	2009	Comparison of L1 gene of human papillomavirus from pterygium and adenocarcinoma cervical tissue		cervical tissue
FJ797719	Human papillomavirus type 16	Alphapapillomavirus 9	L1	400	Bhattarakosol,P., et al., Unpublished	2009	Comparison of L1 gene of human papillomavirus from pterygium and adenocarcinoma cervical tissue		cervical tissue
FJ797718	Human papillomavirus type 16	Alphapapillomavirus 9	L1	400	Bhattarakosol,P., et al., Unpublished	2009	Comparison of L1 gene of human papillomavirus from pterygium and adenocarcinoma cervical tissue		cervical tissue
FJ797717	Human papillomavirus type 16	Alphapapillomavirus 9	L1	400	Bhattarakosol,P., et al., Unpublished	2009	Comparison of L1 gene of human papillomavirus from pterygium and adenocarcinoma cervical tissue		cervical tissue
FJ797716	Human papillomavirus type 16	Alphapapillomavirus 9	L1	400	Bhattarakosol,P., et al., Unpublished	2009	Comparison of L1 gene of human papillomavirus from pterygium and adenocarcinoma cervical tissue		cervical tissue
FJ797715	Human papillomavirus type 16	Alphapapillomavirus 9	L1	400	Bhattarakosol,P., et al., Unpublished	2009	Comparison of L1 gene of human papillomavirus from pterygium and adenocarcinoma cervical tissue		cervical tissue
FJ797714	Human papillomavirus type 16	Alphapapillomavirus 9	L1	400	Bhattarakosol,P., et al., Unpublished	2009	Comparison of L1 gene of human papillomavirus from pterygium and adenocarcinoma cervical tissue		cervical tissue
FJ797713	Human papillomavirus type 16	Alphapapillomavirus 9	L1	400	Bhattarakosol,P., et al., Unpublished	2009	Comparison of L1 gene of human papillomavirus from pterygium and adenocarcinoma cervical tissue		cervical tissue
FJ797712	Human papillomavirus type 16	Alphapapillomavirus 9	L1	400	Bhattarakosol,P., et al., Unpublished	2009	Comparison of L1 gene of human papillomavirus from pterygium and adenocarcinoma cervical tissue		cervical tissue
FJ797711	Human papillomavirus type 16	Alphapapillomavirus 9	L1	400	Bhattarakosol,P., et al., Unpublished	2009	Comparison of L1 gene of human papillomavirus from pterygium and adenocarcinoma cervical tissue		cervical tissue
FJ797710	Human papillomavirus type 16	Alphapapillomavirus 9	L1	400	Bhattarakosol,P., et al., Unpublished	2009	Comparison of L1 gene of human papillomavirus from pterygium and adenocarcinoma cervical tissue		cervical tissue
FJ797709	Human papillomavirus type 16	Alphapapillomavirus 9	L1	400	Bhattarakosol,P., et al., Unpublished	2009	Comparison of L1 gene of human papillomavirus from pterygium and adenocarcinoma cervical tissue		cervical tissue
FJ797708	Human papillomavirus type 16	Alphapapillomavirus 9	L1	400	Bhattarakosol,P., et al., Unpublished	2009	Comparison of L1 gene of human papillomavirus from pterygium and adenocarcinoma cervical tissue		cervical tissue
FJ797707	Human papillomavirus type 16	Alphapapillomavirus 9	L1	400	Bhattarakosol,P., et al., Unpublished	2009	Comparison of L1 gene of human papillomavirus from pterygium and adenocarcinoma cervical tissue		cervical tissue
GQ161746	Human papillomavirus type 34	Alphapapillomavirus 11	E1	677	Lurchachaiwong W., et al., 2011	2009	Human papillomavirus genotypes among infected Thai women with different cytological findings by analysis of E1 genes		cervical specimens
GQ161744	Human papillomavirus type 90 strain CU509	Alphapapillomavirus 14	E1	613	Lurchachaiwong W., et al., 2011	2009	Human papillomavirus genotypes among infected Thai women with different cytological findings by analysis of E1 genes		cervical specimens
GQ161743	Human papillomavirus type 90 strain CU508	Alphapapillomavirus 14	E1	655	Lurchachaiwong W., et al., 2011	2009	Human papillomavirus genotypes among infected Thai women with different cytological findings by analysis of E1 genes		cervical specimens
GQ161742	Human papillomavirus type 90 strain CU507	Alphapapillomavirus 14	E1	655	Lurchachaiwong W., et al., 2011	2009	Human papillomavirus genotypes among infected Thai women with different cytological findings by analysis of E1 genes		cervical specimens
GQ161741	Human papillomavirus type 90 strain CU506	Alphapapillomavirus 14	E1	646	Lurchachaiwong W., et al., 2011	2009	Human papillomavirus genotypes among infected Thai women with different cytological findings by analysis of E1 genes		cervical specimens
GQ161740	Human papillomavirus type 90 strain CU505	Alphapapillomavirus 14	E1	579	Lurchachaiwong W., et al., 2011	2009	Human papillomavirus genotypes among infected Thai women with different cytological findings by analysis of E1 genes		cervical specimens
GQ161739	Human papillomavirus type 90 strain CU504	Alphapapillomavirus 14	E1	647	Lurchachaiwong W., et al., 2011	2009	Human papillomavirus genotypes among infected Thai women with different cytological findings by analysis of E1 genes		cervical specimens
GQ161738	Human papillomavirus type 90 strain CU503	Alphapapillomavirus 14	E1	594	Lurchachaiwong W., et al., 2011	2009	Human papillomavirus genotypes among infected Thai women with different cytological findings by analysis of E1 genes		cervical specimens
GQ161737	Human papillomavirus type 90 strain CU502	Alphapapillomavirus 14	E1	653	Lurchachaiwong W., et al., 2011	2009	Human papillomavirus genotypes among infected Thai women with different cytological findings by analysis of E1 genes		cervical specimens
GQ161736	Human papillomavirus type 90 strain CU501	Alphapapillomavirus 14	E1	671	Lurchachaiwong W., et al., 2011	2009	Human papillomavirus genotypes among infected Thai women with different cytological findings by analysis of E1 genes		cervical specimens
GQ161732	Human papillomavirus type 90 strain CU497	Alphapapillomavirus 14	E1	660	Lurchachaiwong W., et al., 2011	2009	Human papillomavirus genotypes among infected Thai women with different cytological findings by analysis of E1 genes		cervical specimens
GQ161731	Human papillomavirus type 90 strain CU496	Alphapapillomavirus 14	E1	655	Lurchachaiwong W., et al., 2011	2009	Human papillomavirus genotypes among infected Thai women with different cytological findings by analysis of E1 genes		cervical specimens
GQ161726	Human papillomavirus type 90 strain CU491	Alphapapillomavirus 14	E1	655	Lurchachaiwong W., et al., 2011	2009	Human papillomavirus genotypes among infected Thai women with different cytological findings by analysis of E1 genes		cervical specimens
GQ161724	Human papillomavirus type 90 strain CU489	Alphapapillomavirus 14	E1	658	Lurchachaiwong W., et al., 2011	2009	Human papillomavirus genotypes among infected Thai women with different cytological findings by analysis of E1 genes		cervical specimens
GQ161723	Human papillomavirus type 85	Alphapapillomavirus 7	E1	658	Lurchachaiwong W., et al., 2011	2009	Human papillomavirus genotypes among infected Thai women with different cytological findings by analysis of E1 genes		cervical specimens
GQ161720	Human papillomavirus type 53	Alphapapillomavirus 6	E1	257	Lurchachaiwong W., et al., 2011	2009	Human papillomavirus genotypes among infected Thai women with different cytological findings by analysis of E1 genes		cervical specimens
GQ161707	Human papillomavirus type 53	Alphapapillomavirus 6	E1	674	Lurchachaiwong W., et al., 2011	2009	Human papillomavirus genotypes among infected Thai women with different cytological findings by analysis of E1 genes		cervical specimens
GQ161697	Human papillomavirus type 55	Alphapapillomavirus 10	E1	662	Lurchachaiwong W., et al., 2011	2009	Human papillomavirus genotypes among infected Thai women with different cytological findings by analysis of E1 genes		LSIL
GQ161694	Human papillomavirus type 34	Alphapapillomavirus 11	E1	666	Lurchachaiwong W., et al., 2011	2009	Human papillomavirus genotypes among infected Thai women with different cytological findings by analysis of E1 genes		cervical specimens
GQ161690	Human papillomavirus type 34	Alphapapillomavirus 11	E1	676	Lurchachaiwong W., et al., 2011	2009	Human papillomavirus genotypes among infected Thai women with different cytological findings by analysis of E1 genes		cervical specimens
GQ161688	Human papillomavirus type 90 strain CU452	Alphapapillomavirus 14	E1	658	Lurchachaiwong W., et al., 2011	2009	Human papillomavirus genotypes among infected Thai women with different cytological findings by analysis of E1 genes		cervical specimens
GQ161680	Human papillomavirus type 90 strain CU444	Alphapapillomavirus 14	E1	653	Lurchachaiwong W., et al., 2011	2009	Human papillomavirus genotypes among infected Thai women with different cytological findings by analysis of E1 genes		cervical specimens
GQ161674	Human papillomavirus type 90 strain CU438	Alphapapillomavirus 14	E1	658	Lurchachaiwong W., et al., 2011	2009	Human papillomavirus genotypes among infected Thai women with different cytological findings by analysis of E1 genes		cervical specimens
GQ161673	Human papillomavirus type 53	Alphapapillomavirus 6	E1	475	Lurchachaiwong W., et al., 2011	2009	Human papillomavirus genotypes among infected Thai women with different cytological findings by analysis of E1 genes		cervical specimens
GQ161669	Human papillomavirus type 90 strain CU433	Alphapapillomavirus 14	E1	665	Lurchachaiwong W., et al., 2011	2009	Human papillomavirus genotypes among infected Thai women with different cytological findings by analysis of E1 genes		cervical specimens
GQ161651	Human papillomavirus type 90 strain CU415	Alphapapillomavirus 14	E1	653	Lurchachaiwong W., et al., 2011	2009	Human papillomavirus genotypes among infected Thai women with different cytological findings by analysis of E1 genes		cervical specimens
GQ161612	Human papillomavirus type 70	Alphapapillomavirus 7	E1	661	Lurchachaiwong W., et al., 2011	2009	Human papillomavirus genotypes among infected Thai women with different cytological findings by analysis of E1 genes		cervical specimens
GQ161610	Human papillomavirus type 55	Alphapapillomavirus 10	E1	831	Lurchachaiwong W., et al., 2011	2009	Human papillomavirus genotypes among infected Thai women with different cytological findings by analysis of E1 genes		LSIL
GQ161586	Human papillomavirus type 90 strain CU350	Alphapapillomavirus 14	E1	648	Lurchachaiwong W., et al., 2011	2009	Human papillomavirus genotypes among infected Thai women with different cytological findings by analysis of E1 genes		cervical specimens
GQ161583	Human papillomavirus type 34	Alphapapillomavirus 11	E1	670	Lurchachaiwong W., et al., 2011	2009	Human papillomavirus genotypes among infected Thai women with different cytological findings by analysis of E1 genes		cervical specimens
GQ161579	Human papillomavirus type 34	Alphapapillomavirus 11	E1	669	Lurchachaiwong W., et al., 2011	2009	Human papillomavirus genotypes among infected Thai women with different cytological findings by analysis of E1 genes		cervical specimens
GQ161566	Human papillomavirus type 6	Alphapapillomavirus 10	E1	655	Lurchachaiwong W., et al., 2011	2009	Human papillomavirus genotypes among infected Thai women with different cytological findings by analysis of E1 genes		cervical specimens
GQ161562	Human papillomavirus type 70	Alphapapillomavirus 7	E1	122	Lurchachaiwong W., et al., 2011	2009	Human papillomavirus genotypes among infected Thai women with different cytological findings by analysis of E1 genes		cervical specimens
GQ161560	Human papillomavirus type 6	Alphapapillomavirus 10	E1	618	Lurchachaiwong W., et al., 2011	2009	Human papillomavirus genotypes among infected Thai women with different cytological findings by analysis of E1 genes		LSIL
GQ161548	Human papillomavirus type 34	Alphapapillomavirus 11	E1	664	Lurchachaiwong W., et al., 2011	2009	Human papillomavirus genotypes among infected Thai women with different cytological findings by analysis of E1 genes		cervical specimens
GQ161547	Human papillomavirus type 90 strain CU311	Alphapapillomavirus 14	E1	643	Lurchachaiwong W., et al., 2011	2009	Human papillomavirus genotypes among infected Thai women with different cytological findings by analysis of E1 genes		cervical specimens
GQ161522	Human papillomavirus type 55	Alphapapillomavirus 10	E1	669	Lurchachaiwong W., et al., 2011	2009	Human papillomavirus genotypes among infected Thai women with different cytological findings by analysis of E1 genes		cervical specimens
GQ161509	Human papillomavirus type 6	Alphapapillomavirus 10	E1	520	Lurchachaiwong W., et al., 2011	2009	Human papillomavirus genotypes among infected Thai women with different cytological findings by analysis of E1 genes		cervical specimens
GQ161495	Human papillomavirus type 34	Alphapapillomavirus 11	E1	657	Lurchachaiwong W., et al., 2011	2009	Human papillomavirus genotypes among infected Thai women with different cytological findings by analysis of E1 genes		cervical specimens
GQ161473	Human papillomavirus type 90 strain CU237	Alphapapillomavirus 14	E1	781	Lurchachaiwong W., et al., 2011	2009	Human papillomavirus genotypes among infected Thai women with different cytological findings by analysis of E1 genes		cervical specimens
GQ161472	Human papillomavirus type 34	Alphapapillomavirus 11	E1	646	Lurchachaiwong W., et al., 2011	2009	Human papillomavirus genotypes among infected Thai women with different cytological findings by analysis of E1 genes		cervical specimens
GQ161471	Human papillomavirus type 34	Alphapapillomavirus 11	E1	801	Lurchachaiwong W., et al., 2011	2009	Human papillomavirus genotypes among infected Thai women with different cytological findings by analysis of E1 genes		cervical specimens
GQ161470	Human papillomavirus type 90 strain CU234	Alphapapillomavirus 14	E1	672	Lurchachaiwong W., et al., 2011	2009	Human papillomavirus genotypes among infected Thai women with different cytological findings by analysis of E1 genes		cervical specimens
GQ161467	Human papillomavirus type 34	Alphapapillomavirus 11	E1	585	Lurchachaiwong W., et al., 2011	2009	Human papillomavirus genotypes among infected Thai women with different cytological findings by analysis of E1 genes		cervical specimens
GQ161452	Human papillomavirus type 90 strain CU216	Alphapapillomavirus 14	E1	665	Lurchachaiwong W., et al., 2011	2009	Human papillomavirus genotypes among infected Thai women with different cytological findings by analysis of E1 genes		cervical specimens
GQ161449	Human papillomavirus type 90 strain CU213	Alphapapillomavirus 14	E1	644	Lurchachaiwong W., et al., 2011	2009	Human papillomavirus genotypes among infected Thai women with different cytological findings by analysis of E1 genes		cervical specimens
GQ161448	Human papillomavirus type 90 strain CU212	Alphapapillomavirus 14	E1	593	Lurchachaiwong W., et al., 2011	2009	Human papillomavirus genotypes among infected Thai women with different cytological findings by analysis of E1 genes		cervical specimens
GQ161431	Human papillomavirus type 90 strain CU195	Alphapapillomavirus 14	E1	308	Lurchachaiwong W., et al., 2011	2009	Human papillomavirus genotypes among infected Thai women with different cytological findings by analysis of E1 genes		cervical specimens
GQ161423	Human papillomavirus type 53	Alphapapillomavirus 6	E1	420	Lurchachaiwong W., et al., 2011	2009	Human papillomavirus genotypes among infected Thai women with different cytological findings by analysis of E1 genes		cervical specimens
GQ161422	Human papillomavirus type 6	Alphapapillomavirus 10	E1	348	Lurchachaiwong W., et al., 2011	2009	Human papillomavirus genotypes among infected Thai women with different cytological findings by analysis of E1 genes		cervical specimens
GQ161404	Human papillomavirus type 90 strain CU168	Alphapapillomavirus 14	E1	653	Lurchachaiwong W., et al., 2011	2009	Human papillomavirus genotypes among infected Thai women with different cytological findings by analysis of E1 genes		cervical specimens
GQ161399	Human papillomavirus type 34	Alphapapillomavirus 11	E1	678	Lurchachaiwong W., et al., 2011	2009	Human papillomavirus genotypes among infected Thai women with different cytological findings by analysis of E1 genes		cervical specimens
GQ161386	Human papillomavirus type 70	Alphapapillomavirus 7	E1	666	Lurchachaiwong W., et al., 2011	2009	Human papillomavirus genotypes among infected Thai women with different cytological findings by analysis of E1 genes		cervical specimens
GQ161381	Human papillomavirus type 53	Alphapapillomavirus 6	E1	633	Lurchachaiwong W., et al., 2011	2009	Human papillomavirus genotypes among infected Thai women with different cytological findings by analysis of E1 genes		cervical specimens
GQ161376	Human papillomavirus type 34	Alphapapillomavirus 11	E1	672	Lurchachaiwong W., et al., 2011	2009	Human papillomavirus genotypes among infected Thai women with different cytological findings by analysis of E1 genes		cervical specimens
GQ161375	Human papillomavirus type 90 strain CU139	Alphapapillomavirus 14	E1	625	Lurchachaiwong W., et al., 2011	2009	Human papillomavirus genotypes among infected Thai women with different cytological findings by analysis of E1 genes		cervical specimens
GQ161373	Human papillomavirus type 53	Alphapapillomavirus 6	E1	672	Lurchachaiwong W., et al., 2011	2009	Human papillomavirus genotypes among infected Thai women with different cytological findings by analysis of E1 genes		cervical specimens
GQ161369	Human papillomavirus type 90 strain CU133	Alphapapillomavirus 14	E1	665	Lurchachaiwong W., et al., 2011	2009	Human papillomavirus genotypes among infected Thai women with different cytological findings by analysis of E1 genes		cervical specimens
GQ161365	Human papillomavirus type 34	Alphapapillomavirus 11	E1	679	Lurchachaiwong W., et al., 2011	2009	Human papillomavirus genotypes among infected Thai women with different cytological findings by analysis of E1 genes		cervical specimens
GQ161362	Human papillomavirus type 53	Alphapapillomavirus 6	E1	672	Lurchachaiwong W., et al., 2011	2009	Human papillomavirus genotypes among infected Thai women with different cytological findings by analysis of E1 genes		cervical specimens
GQ161352	Human papillomavirus type 90 strain CU116	Alphapapillomavirus 14	E1	640	Lurchachaiwong W., et al., 2011	2009	Human papillomavirus genotypes among infected Thai women with different cytological findings by analysis of E1 genes		cervical specimens
GQ161351	Human papillomavirus type 90 strain CU115	Alphapapillomavirus 14	E1	638	Lurchachaiwong W., et al., 2011	2009	Human papillomavirus genotypes among infected Thai women with different cytological findings by analysis of E1 genes		cervical specimens
GQ161348	Human papillomavirus type 34	Alphapapillomavirus 11	E1	573	Lurchachaiwong W., et al., 2011	2009	Human papillomavirus genotypes among infected Thai women with different cytological findings by analysis of E1 genes		cervical specimens
GQ161343	Human papillomavirus type 34	Alphapapillomavirus 11	E1	671	Lurchachaiwong W., et al., 2011	2009	Human papillomavirus genotypes among infected Thai women with different cytological findings by analysis of E1 genes		cervical specimens
GQ161340	Human papillomavirus type 34	Alphapapillomavirus 11	E1	662	Lurchachaiwong W., et al., 2011	2009	Human papillomavirus genotypes among infected Thai women with different cytological findings by analysis of E1 genes		cervical specimens
GQ161321	Human papillomavirus type 70	Alphapapillomavirus 7	E1	677	Lurchachaiwong W., et al., 2011	2009	Human papillomavirus genotypes among infected Thai women with different cytological findings by analysis of E1 genes		cervical specimens
GQ161306	Human papillomavirus type 6	Alphapapillomavirus 10	E1	655	Lurchachaiwong W., et al., 2011	2009	Human papillomavirus genotypes among infected Thai women with different cytological findings by analysis of E1 genes		cervical specimens
GQ161300	Human papillomavirus type 55	Alphapapillomavirus 10	E1	661	Lurchachaiwong W., et al., 2011	2009	Human papillomavirus genotypes among infected Thai women with different cytological findings by analysis of E1 genes		LSIL
AF469197	Human papillomavirus type 16	Alphapapillomavirus 9	E6 & E7	741	Ponglikitmongkol,M. and Vaeteewoottacharn,K., Unpublished	2002	N/A		tissue biopsy of a Thai patient
KM501561	Human papillomavirus type 31	Alphapapillomavirus 9	L1	103	Leaungwutiwong P., et al., 2015	2014	Molecular genotyping of human papillomavirus l1 gene in low-risk and high-risk populations in Bangkok		cervical specimens
KM501560	Human papillomavirus type 31	Alphapapillomavirus 9	L1	103	Leaungwutiwong P., et al., 2015	2014	Molecular genotyping of human papillomavirus l1 gene in low-risk and high-risk populations in Bangkok		cervical specimens
KM501559	Human papillomavirus type 31	Alphapapillomavirus 9	L1	103	Leaungwutiwong P., et al., 2015	2014	Molecular genotyping of human papillomavirus l1 gene in low-risk and high-risk populations in Bangkok		cervical specimens
KM501558	Human papillomavirus type 31	Alphapapillomavirus 9	L1	103	Leaungwutiwong P., et al., 2015	2014	Molecular genotyping of human papillomavirus l1 gene in low-risk and high-risk populations in Bangkok		cervical specimens
KM501557	Human papillomavirus type 31	Alphapapillomavirus 9	L1	103	Leaungwutiwong P., et al., 2015	2014	Molecular genotyping of human papillomavirus l1 gene in low-risk and high-risk populations in Bangkok		cervical specimens
KM501556	Human papillomavirus type 31	Alphapapillomavirus 9	L1	103	Leaungwutiwong P., et al., 2015	2014	Molecular genotyping of human papillomavirus l1 gene in low-risk and high-risk populations in Bangkok		cervical specimens
KM501555	Human papillomavirus type 31	Alphapapillomavirus 9	L1	103	Leaungwutiwong P., et al., 2015	2014	Molecular genotyping of human papillomavirus l1 gene in low-risk and high-risk populations in Bangkok		cervical specimens
KM501554	Human papillomavirus type 31	Alphapapillomavirus 9	L1	103	Leaungwutiwong P., et al., 2015	2014	Molecular genotyping of human papillomavirus l1 gene in low-risk and high-risk populations in Bangkok		cervical specimens
KM501553	Human papillomavirus type 31	Alphapapillomavirus 9	L1	103	Leaungwutiwong P., et al., 2015	2014	Molecular genotyping of human papillomavirus l1 gene in low-risk and high-risk populations in Bangkok		cervical specimens
KM501552	Human papillomavirus type 31	Alphapapillomavirus 9	L1	103	Leaungwutiwong P., et al., 2015	2014	Molecular genotyping of human papillomavirus l1 gene in low-risk and high-risk populations in Bangkok		cervical specimens
KM501551	Human papillomavirus type 18	Alphapapillomavirus 7	L1	102	Leaungwutiwong P., et al., 2015	2014	Molecular genotyping of human papillomavirus l1 gene in low-risk and high-risk populations in Bangkok		cervical specimens
KM501550	Human papillomavirus type 18	Alphapapillomavirus 7	L1	102	Leaungwutiwong P., et al., 2015	2014	Molecular genotyping of human papillomavirus l1 gene in low-risk and high-risk populations in Bangkok		cervical specimens
KM501549	Human papillomavirus type 18	Alphapapillomavirus 7	L1	102	Leaungwutiwong P., et al., 2015	2014	Molecular genotyping of human papillomavirus l1 gene in low-risk and high-risk populations in Bangkok		cervical specimens
KM501548	Human papillomavirus type 16	Alphapapillomavirus 9	L1	105	Leaungwutiwong P., et al., 2015	2014	Molecular genotyping of human papillomavirus l1 gene in low-risk and high-risk populations in Bangkok		cervical specimens
KM501547	Human papillomavirus type 16	Alphapapillomavirus 9	L1	105	Leaungwutiwong P., et al., 2015	2014	Molecular genotyping of human papillomavirus l1 gene in low-risk and high-risk populations in Bangkok		cervical specimens
KM501546	Human papillomavirus type 16	Alphapapillomavirus 9	L1	105	Leaungwutiwong P., et al., 2015	2014	Molecular genotyping of human papillomavirus l1 gene in low-risk and high-risk populations in Bangkok		cervical specimens
KM501545	Human papillomavirus type 16	Alphapapillomavirus 9	L1	105	Leaungwutiwong P., et al., 2015	2014	Molecular genotyping of human papillomavirus l1 gene in low-risk and high-risk populations in Bangkok		cervical specimens
KM501544	Human papillomavirus type 16	Alphapapillomavirus 9	L1	105	Leaungwutiwong P., et al., 2015	2014	Molecular genotyping of human papillomavirus l1 gene in low-risk and high-risk populations in Bangkok		cervical specimens
KM501543	Human papillomavirus type 16	Alphapapillomavirus 9	L1	105	Leaungwutiwong P., et al., 2015	2014	Molecular genotyping of human papillomavirus l1 gene in low-risk and high-risk populations in Bangkok		cervical specimens
KM501542	Human papillomavirus type 16	Alphapapillomavirus 9	L1	105	Leaungwutiwong P., et al., 2015	2014	Molecular genotyping of human papillomavirus l1 gene in low-risk and high-risk populations in Bangkok		cervical specimens
KM501541	Human papillomavirus type 16	Alphapapillomavirus 9	L1	105	Leaungwutiwong P., et al., 2015	2014	Molecular genotyping of human papillomavirus l1 gene in low-risk and high-risk populations in Bangkok		cervical specimens
KM501540	Human papillomavirus type 11	Alphapapillomavirus 10	L1	103	Leaungwutiwong P., et al., 2015	2014	Molecular genotyping of human papillomavirus l1 gene in low-risk and high-risk populations in Bangkok		cervical specimens
KM501539	Human papillomavirus type 11	Alphapapillomavirus 10	L1	103	Leaungwutiwong P., et al., 2015	2014	Molecular genotyping of human papillomavirus l1 gene in low-risk and high-risk populations in Bangkok		cervical specimens
KM501538	Human papillomavirus type 11	Alphapapillomavirus 10	L1	103	Leaungwutiwong P., et al., 2015	2014	Molecular genotyping of human papillomavirus l1 gene in low-risk and high-risk populations in Bangkok		cervical specimens
KM501537	Human papillomavirus type 11	Alphapapillomavirus 10	L1	103	Leaungwutiwong P., et al., 2015	2014	Molecular genotyping of human papillomavirus l1 gene in low-risk and high-risk populations in Bangkok		cervical specimens
KM501536	Human papillomavirus type 11	Alphapapillomavirus 10	L1	103	Leaungwutiwong P., et al., 2015	2014	Molecular genotyping of human papillomavirus l1 gene in low-risk and high-risk populations in Bangkok		cervical specimens
KM501535	Human papillomavirus type 11	Alphapapillomavirus 10	L1	103	Leaungwutiwong P., et al., 2015	2014	Molecular genotyping of human papillomavirus l1 gene in low-risk and high-risk populations in Bangkok		cervical specimens
KM501534	Human papillomavirus type 11	Alphapapillomavirus 10	L1	103	Leaungwutiwong P., et al., 2015	2014	Molecular genotyping of human papillomavirus l1 gene in low-risk and high-risk populations in Bangkok		cervical specimens
KM501533	Human papillomavirus type 11	Alphapapillomavirus 10	L1	103	Leaungwutiwong P., et al., 2015	2014	Molecular genotyping of human papillomavirus l1 gene in low-risk and high-risk populations in Bangkok		cervical specimens
KM501532	Human papillomavirus type 11	Alphapapillomavirus 10	L1	103	Leaungwutiwong P., et al., 2015	2014	Molecular genotyping of human papillomavirus l1 gene in low-risk and high-risk populations in Bangkok		cervical specimens
KM501531	Human papillomavirus type 11	Alphapapillomavirus 10	L1	103	Leaungwutiwong P., et al., 2015	2014	Molecular genotyping of human papillomavirus l1 gene in low-risk and high-risk populations in Bangkok		cervical specimens
KM501530	Human papillomavirus type 81	Alphapapillomavirus 3	L1	105	Leaungwutiwong P., et al., 2015	2014	Molecular genotyping of human papillomavirus l1 gene in low-risk and high-risk populations in Bangkok		cervical specimens
KM501529	Human papillomavirus type 81	Alphapapillomavirus 3	L1	105	Leaungwutiwong P., et al., 2015	2014	Molecular genotyping of human papillomavirus l1 gene in low-risk and high-risk populations in Bangkok		cervical specimens
KM501528	Human papillomavirus type 81	Alphapapillomavirus 3	L1	105	Leaungwutiwong P., et al., 2015	2014	Molecular genotyping of human papillomavirus l1 gene in low-risk and high-risk populations in Bangkok		cervical specimens
KC815980	Human papillomavirus type 55	Alphapapillomavirus 10	L1	450	Chansaenroj J., et al., 2010	2013	Prevalence and genotypes of human papillomavirus among Thai women		vaginal swab
JQ976873	Human papillomavirus type 58	Alphapapillomavirus 7	E7	268	Godinez,J.M., et al., Unpublished	2012	HPV variants in SCCs		SCCs
JQ976830	Human papillomavirus type 45	Alphapapillomavirus 7	E6 & E7	50	Godinez,J.M., et al., Unpublished	2012	HPV variants in SCCs		SCCs
JQ976829	Human papillomavirus type 45	Alphapapillomavirus 7	E6 & E7	50	Godinez,J.M., et al., Unpublished	2012	HPV variants in SCCs		SCCs
JQ976828	Human papillomavirus type 45	Alphapapillomavirus 7	E6 & E7	50	Godinez,J.M., et al., Unpublished	2012	HPV variants in SCCs		SCCs
JQ976827	Human papillomavirus type 45	Alphapapillomavirus 7	E6 & E7	50	Godinez,J.M., et al., Unpublished	2012	HPV variants in SCCs		SCCs
JQ976774	Human papillomavirus type 33	Alphapapillomavirus 9	E6 & E7	50	Godinez,J.M., et al., Unpublished	2012	HPV variants in SCCs		SCCs
JQ976773	Human papillomavirus type 33	Alphapapillomavirus 9	E6 & E7	50	Godinez,J.M., et al., Unpublished	2012	HPV variants in SCCs		SCCs
MZ803051	Human papillomavirus type 16	Alphapapillomavirus 9	E6	477	He J., et al., 2022	2021	The polymorphism analysis and epitope predicted of Alphapapillomavirus 9 E6 in Sichuan, China		N/A
MZ803050	Human papillomavirus type 16	Alphapapillomavirus 9	E6	477	He J., et al., 2022	2021	The polymorphism analysis and epitope predicted of Alphapapillomavirus 9 E6 in Sichuan, China		N/A
MZ803046	Human papillomavirus type 16	Alphapapillomavirus 9	E6	477	He J., et al., 2022	2021	The polymorphism analysis and epitope predicted of Alphapapillomavirus 9 E6 in Sichuan, China		N/A
MZ803045	Human papillomavirus type 16	Alphapapillomavirus 9	E6	477	He J., et al., 2022	2021	The polymorphism analysis and epitope predicted of Alphapapillomavirus 9 E6 in Sichuan, China		N/A
MZ803042	Human papillomavirus type 16	Alphapapillomavirus 9	E6	477	He J., et al., 2022	2021	The polymorphism analysis and epitope predicted of Alphapapillomavirus 9 E6 in Sichuan, China		N/A
GU447288	Human papillomavirus type 90	Alphapapillomavirus 14	E1	666	Chansaenroj,J. et al., Unpublished	2010	N/A		N/A
GU447279	Human papillomavirus type 34	Alphapapillomavirus 11	E1	671	Chansaenroj,J. et al., Unpublished	2010	N/A		N/A
GU447278	Human papillomavirus type 34	Alphapapillomavirus 11	E1	668	Chansaenroj,J. et al., Unpublished	2010	N/A		N/A
GU447270	Human papillomavirus type 34	Alphapapillomavirus 11	E1	663	Chansaenroj,J. et al., Unpublished	2010	N/A		N/A
GU447267	Human papillomavirus type 6	Alphapapillomavirus 10	E1	662	Chansaenroj,J. et al., Unpublished	2010	N/A		N/A
GU447266	Human papillomavirus type 90	Alphapapillomavirus 14	E1	656	Chansaenroj,J. et al., Unpublished	2010	N/A		N/A
GU447263	Human papillomavirus type 68	Alphapapillomavirus 7	E1	666	Chansaenroj,J. et al., Unpublished	2010	N/A		LSIL
GU447262	Human papillomavirus type 90	Alphapapillomavirus 14	E1	663	Chansaenroj,J. et al., Unpublished	2010	N/A		N/A
GU447257	Human papillomavirus type 70	Alphapapillomavirus 7	E1	665	Chansaenroj,J. et al., Unpublished	2010	N/A		N/A
FJ797813	Human papillomavirus type 70	Alphapapillomavirus 7	L1	403	Bhattarakosol,P., et al., Unpublished	2009	Comparison of L1 gene of human papillomavirus from pterygium and adenocarcinoma cervical tissue		N/A
FJ797812	Human papillomavirus type 70	Alphapapillomavirus 7	L1	403	Bhattarakosol,P., et al., Unpublished	2009	Comparison of L1 gene of human papillomavirus from pterygium and adenocarcinoma cervical tissue		N/A
FJ797811	Human papillomavirus type 70	Alphapapillomavirus 7	L1	403	Bhattarakosol,P., et al., Unpublished	2009	Comparison of L1 gene of human papillomavirus from pterygium and adenocarcinoma cervical tissue		N/A
KM501527	Human papillomavirus type 6	Alphapapillomavirus 10	L1	103	Leaungwutiwong P., et al., 2015	2014	Molecular genotyping of human papillomavirus l1 gene in low-risk and high-risk populations in Bangkok		N/A
KM501526	Human papillomavirus type 6	Alphapapillomavirus 10	L1	103	Leaungwutiwong P., et al., 2015	2014	Molecular genotyping of human papillomavirus l1 gene in low-risk and high-risk populations in Bangkok		N/A
KM501525	Human papillomavirus type 6	Alphapapillomavirus 10	L1	103	Leaungwutiwong P., et al., 2015	2014	Molecular genotyping of human papillomavirus l1 gene in low-risk and high-risk populations in Bangkok		N/A
KM501524	Human papillomavirus type 6	Alphapapillomavirus 10	L1	103	Leaungwutiwong P., et al., 2015	2014	Molecular genotyping of human papillomavirus l1 gene in low-risk and high-risk populations in Bangkok		N/A
KM501523	Human papillomavirus type 6	Alphapapillomavirus 10	L1	103	Leaungwutiwong P., et al., 2015	2014	Molecular genotyping of human papillomavirus l1 gene in low-risk and high-risk populations in Bangkok		N/A
KM501522	Human papillomavirus type 6	Alphapapillomavirus 10	L1	103	Leaungwutiwong P., et al., 2015	2014	Molecular genotyping of human papillomavirus l1 gene in low-risk and high-risk populations in Bangkok		N/A
KM501521	Human papillomavirus type 6	Alphapapillomavirus 10	L1	103	Leaungwutiwong P., et al., 2015	2014	Molecular genotyping of human papillomavirus l1 gene in low-risk and high-risk populations in Bangkok		N/A
KM501520	Human papillomavirus type 6	Alphapapillomavirus 10	L1	103	Leaungwutiwong P., et al., 2015	2014	Molecular genotyping of human papillomavirus l1 gene in low-risk and high-risk populations in Bangkok		N/A
KM501519	Human papillomavirus type 6	Alphapapillomavirus 10	L1	103	Leaungwutiwong P., et al., 2015	2014	Molecular genotyping of human papillomavirus l1 gene in low-risk and high-risk populations in Bangkok		N/A
KM501518	Human papillomavirus type 6	Alphapapillomavirus 10	L1	103	Leaungwutiwong P., et al., 2015	2014	Molecular genotyping of human papillomavirus l1 gene in low-risk and high-risk populations in Bangkok		N/A
JF944819	Human papillomavirus type 16	Alphapapillomavirus 9	E1	283	Chansaenroj,J. et al., Unpublished	2011	N/A		N/A
KC815979	Human papillomavirus type 13 isolate SANB	Alphapapillomavirus 10	L1	449	Bhattarakosol,P., et al., Unpublished	2011	Prevalence and Genetic Variations among Human Papillomavirus Genotypes in Bangkok, Thailand		vaginal swab

## Sheet:  Reference HPV from PaVE
Table S1. Reference HPV from PaVE were available from NCBI database
Virus	Species Name	PaVE ID	Reference	Genbank ID
HPV2	Alphapapillomavirus 4	HPV2REF	Hirsch-Behnam et al., 1990	X55964, NC_001352
HPV3	Alphapapillomavirus 2	HPV3REF	Delius and Hofmann, 1994	X74462
HPV6	Alphapapillomavirus 10	HPV6REF	Schwarz et al., 1983	X00203, NC_001355
HPV7	Alphapapillomavirus 8	HPV7REF	Delius and Hofmann, 1994	X74463, NC_001595
HPV10	Alphapapillomavirus 2	HPV10REF	Delius and Hofmann, 1994	X74465, NC_001576
HPV11	Alphapapillomavirus 10	HPV11REF	Dartmann et al., 1986	M14119
HPV13	Alphapapillomavirus 10	HPV13REF	Van Ranst et al., 1992	X62843
HPV16	Alphapapillomavirus 9	HPV16REF	Seedorf et al., 1985	K02718
HPV18	Alphapapillomavirus 7	HPV18REF	Cole and Danos, 1987	X05015, NC_001357
HPV26	Alphapapillomavirus 5	HPV26REF	Delius and Hofmann, 1994	X74472, NC_001583
HPV27	Alphapapillomavirus 4	HPV27REF	Delius and Hofmann, 1994	X74473
HPV28	Alphapapillomavirus 2	HPV28REF	Delius, Unpublished	U31783
HPV29	Alphapapillomavirus 2	HPV29REF	Delius, Unpublished	U31784
HPV30	Alphapapillomavirus 6	HPV30REF	Delius and Hofmann, 1994	X74474
HPV31	Alphapapillomavirus 9	HPV31REF	Goldsborough et al., 1989	J04353
HPV32	Alphapapillomavirus 1	HPV32REF	Delius and Hofmann, 1994	X74475
HPV33	Alphapapillomavirus 9	HPV33REF	Cole and Streeck, 1986	M12732
HPV34	Alphapapillomavirus 11	HPV34REF	Delius and Hofmann, 1994	X74476, NC_001587
HPV35	Alphapapillomavirus 9	HPV35REF	Delius and Hofmann, 1994	X74477
HPV39	Alphapapillomavirus 7	HPV39REF	Volpers and Streeck, 1991	M62849
HPV40	Alphapapillomavirus 8	HPV40REF	Delius and Hofmann, 1994	X74478
HPV42	Alphapapillomavirus 1	HPV42REF	Philipp et al., 1992	M73236
HPV43	Alphapapillomavirus 8	HPV43REF	Lorincz et al., 1989	AJ620205
HPV44	Alphapapillomavirus 10	HPV44REF	Delius, Unpublished	U31788
HPV45	Alphapapillomavirus 7	HPV45REF	Delius and Hofmann, 1994	X74479
HPV51	Alphapapillomavirus 5	HPV51REF	Lungu et al., 1991	M62877
HPV52	Alphapapillomavirus 9	HPV52REF	Delius and Hofmann, 1994	X74481
HPV53	Alphapapillomavirus 6	HPV53REF	Delius and Hofmann, 1994	X74482, NC_001593
HPV54	Alphapapillomavirus 13	HPV54REF	Delius, Unpublished	U37488, NC_001676
original HPV55 is HPV44 subtype
HPV56	Alphapapillomavirus 6	HPV56REF	Delius and Hofmann, 1994	X74483
HPV57	Alphapapillomavirus 4	HPV57REF	Hirsch-Behnam et al., 1990	X55965
HPV58	Alphapapillomavirus 9	HPV58REF	Kirii et al., 1991	D90400
HPV59	Alphapapillomavirus 7	HPV59REF	Rho et al., 1994	X77858
HPV61	Alphapapillomavirus 3	HPV61REF	Delius, Unpublished	U31793
HPV62	Alphapapillomavirus 3	HPV62REF	Fu et al., 2004	AY395706
HPV66	Alphapapillomavirus 6	HPV66REF	Delius, Unpublished	U31794
HPV67	Alphapapillomavirus 9	HPV67REF	Kirii and Matsukura, 1998	D21208
HPV68	Alphapapillomavirus 7	HPV68REF	Narechania et al., 2005	DQ080079
HPV69	Alphapapillomavirus 5	HPV69REF	Kino et al., 2000	AB027020
HPV70	Alphapapillomavirus 7	HPV70REF	Forslund and Hansson, 1996	U21941
HPV71	Alphapapillomavirus 14	HPV71REF	Matsukura and Sugase, 2001	AB040456
HPV72	Alphapapillomavirus 3	HPV72REF	Volter et al., 1996	X94164
HPV73	Alphapapillomavirus 11	HPV73REF	Volter et al., 1996	X94165
HPV74	Alphapapillomavirus 10	HPV74REF	Terai and Burk, Unpublished	AF436130
HPV77	Alphapapillomavirus 2	HPV77REF	Delius et al., 1998	Y15175
HPV78	Alphapapillomavirus 2	HPV78REF	Silling et al., Unpublished	KC138720
HPV81	Alphapapillomavirus 3	HPV81REF	Matsukura and Sugase, 2001	AJ620209
HPV82	Alphapapillomavirus 5	HPV82REF	Kino et al., 2000	AB027021
HPV83	Alphapapillomavirus 3	HPV83REF	Brown et al., 1999	AF151983
HPV84	Alphapapillomavirus 3	HPV84REF	Terai and Burk, 2001	AF293960
HPV85	Alphapapillomavirus 7	HPV85REF	Chow and Leong, 1999	AF131950
HPV86	Alphapapillomavirus 3	HPV86REF	Terai and Burk, 2001	AF349909
HPV87	Alphapapillomavirus 3	HPV87REF	Menzo et al., 2001	AJ400628
HPV89	Alphapapillomavirus 3	HPV89REF	Terai and Burk, 2002	AF436128
HPV90	Alphapapillomavirus 14	HPV90REF	Terai and Burk, 2002	AY057438
HPV91	Alphapapillomavirus 8	HPV91REF	Terai and Burk, 2002	AF419318
HPV94	Alphapapillomavirus 2	HPV94REF	de Villiers et al., 1997	AJ620211
HPV97	Alphapapillomavirus 7	HPV97REF	Chen and Burk, 2007	DQ080080
HPV102	Alphapapillomavirus 3	HPV102REF	Narechania et al., 2005	DQ080083
HPV106	Alphapapillomavirus 14	HPV106REF	Narechania et al., 2005	DQ080082
HPV114	Alphapapillomavirus 3	HPV114REF	Ekstrom et al., 2010	GQ244463
HPV117	Alphapapillomavirus 2	HPV117REF	Kohler et al., 2010	GQ246950
HPV125	Alphapapillomavirus 2	HPV125REF	Kovanda et al., 2011	FN547152
HPV160	Alphapapillomavirus 2	HPV160REF	Mitsuishi et al, 2013	AB745694
HPV177	Alphapapillomavirus 11	HPV177REF	Chen et al., Unpublished	KR816168
