# Supplementary material for: Evolutionary Dynamics of Human Papillomavirus in Thailand: Immunoinformatic Design of a Synergistic L1/L2 Vaccine Candidate
Source: Pharmaceuticals (Basel). 2026 May 12;19(5):758. doi: 10.3390/ph19050758 (PMC13209937; doi:10.3390/ph19050758)
Supplement: Supplementary file 1 [file pharmaceuticals-19-00758-s001.zip › Table S2.xlsx]

## Sheet: MHC I
Table S2 The IMGT/HLA datasets used in this study
HLA-A
Allele name	IPD Accession
HLA-A*01:01:01:01	HLA00001
HLA-A*01:03:01:01	HLA00003
HLA-A*02:01:01:01	HLA00005
HLA-A*02:02:01:01	HLA00007
HLA-A*02:03:01:01	HLA00011
HLA-A*02:06:01:01	HLA00011
HLA-A*02:07:01:01	HLA00012
HLA-A*02:11:01:01	HLA00016
HLA-A*02:17:02:01	HLA00023
HLA-A*02:20:01	HLA00026
HLA-A*03:01:01:01	HLA00037
HLA-A*03:02:01:01	HLA00040
HLA-A*11:01:01:01	HLA00043
HLA-A*11:02:01:01	HLA00044
HLA-A*11:03:01:01	HLA00045
HLA-A*11:04	HLA00046
HLA-A*23:01:01:01	HLA00048
HLA-A*24:02:01:01	HLA00050
HLA-A*24:03:01:01	HLA00053
HLA-A*24:07:01:01	HLA00057
HLA-A*24:10:01:01	HLA00060
HLA-A*26:01:01:01	HLA00073
HLA-A*29:01:01:01	HLA00085
HLA-A*30:01:01:01	HLA00089
HLA-A*31:01:02:01	HLA00097
HLA-A*32:01:01:01	HLA00101
HLA-A*33:01:01:01	HLA00104
HLA-A*33:03:01:01	HLA00106
HLA-A*34:01:01:01	HLA00108
HLA-A*68:01:01:01	HLA00115
HLA-A*68:02:01:01	HLA00117
HLA-A*74:01:01:01	HLA00127
HLA-B
HLA-B*07:02:01:01	HLA00132
HLA-B*07:05:01:01	HLA00137
HLA-B*08:01:01:01	HLA00146
HLA-B*13:01:01:01	HLA00152
HLA-B*13:02:01:01	HLA00153
HLA-B*14:02:01:01	HLA00158
HLA-B*15:01:01:01	HLA00162
HLA-B*15:02:01:01	HLA00165
HLA-B*15:04:01:01	HLA00167
HLA-B*15:07:01:01	HLA00170
HLA-B*15:10:01:01	HLA00173
HLA-B*15:11:01:01	HLA00174
HLA-B*15:12:01	HLA00175
HLA-B*15:13:01	HLA00176
HLA-B*15:17:01:01	HLA00180
HLA-B*15:18:01:01	HLA00181
HLA-B*15:20	HLA00183
HLA-B*15:21:01:01	HLA00184
HLA-B*15:25:01:01	HLA00188
HLA-B*15:31:01:01	HLA00194
HLA-B*15:32:01	HLA00195
HLA-B*15:35:01:01	HLA00198
HLA-B*18:01:01:01	HLA00213
HLA-B*18:02:01	HLA00214
HLA-B*27:03:01:01	HLA00222
HLA-B*27:04:01:01	HLA00223
HLA-B*27:06:01:01	HLA00227
HLA-B*27:07:01:01	HLA00228
HLA-B*35:01:01:01	HLA00237
HLA-B*35:02:01:01	HLA00238
HLA-B*35:03:01:01	HLA00239
HLA-B*35:05:01:01	HLA00241
HLA-B*35:06	HLA00242
HLA-B*35:11:01	HLA00248
HLA-B*37:01:01:01	HLA00265
HLA-B*38:02:01:01	HLA00268
HLA-B*39:01:01:01	HLA00271
HLA-B*39:06:01:01	HLA00279
HLA-B*39:09:01:01	HLA00283
HLA-B*39:15	HLA00289
HLA-B*40:01:01	HLA00291
HLA-B*40:02:01:01	HLA00292
HLA-B*40:06:01:01	HLA00297
HLA-B*40:11:01:01	HLA00302
HLA-B*41:01:01:01	HLA00312
HLA-B*44:02:01:01	HLA00318
HLA-B*44:03:01:01	HLA00319
HLA-B*46:01:01:01	HLA00331
HLA-B*48:01:01:01	HLA00335
HLA-B*48:03:01:01	HLA00337
HLA-B*51:01:01:01	HLA00344
HLA-B*51:02:01:01	HLA00346
HLA-B*52:01:01:01	HLA00362
HLA-B*53:01:01:01	HLA00364
HLA-B*54:01:01:01	HLA00367
HLA-B*55:01:01:01	HLA00368
HLA-B*55:02:01:01	HLA00369
HLA-B*56:01:01:01	HLA00376
HLA-B*56:02:01:01	HLA00377
HLA-B*56:04:01:01	HLA00379
HLA-B*57:01:01:01	HLA00381
HLA-B*57:02:01:01	HLA00382
HLA-B*58:01:01:01	HLA00386
HLA-C
HLA-C*01:02:01:01	HLA00401
HLA-C*02:02:01	HLA00404
HLA-C*02:02:02:01	HLA00405
HLA-C*03:02:01	HLA00410
HLA-C*03:03:01:01	HLA00411
HLA-C*03:04:01:01	HLA00413
HLA-C*03:08	HLA00418
HLA-C*03:09:01	HLA00419
HLA-C*04:01:01:01	HLA00420
HLA-C*04:03:01:01	HLA00423
HLA-C*04:06:01	HLA00426
HLA-C*05:01:01:01	HLA00427
HLA-C*06:02:01:01	HLA00430
HLA-C*07:01:01:01	HLA00433
HLA-C*07:02:01:01	HLA00434
HLA-C*07:04:01:01	HLA00436
HLA-C*08:01:01:01	HLA00445
HLA-C*08:02:01:01	HLA00446
HLA-C*08:03:01:01	HLA00447
HLA-C*12:02:01	HLA00453
HLA-C*12:02:02:01	HLA00454
HLA-C*12:03:01:01	HLA00455
HLA-C*12:04:01	HLA00456
HLA-C*12:04:02:01	HLA00457
HLA-C*14:02:01:01	HLA00462
HLA-C*15:02:01:01	HLA00467
HLA-C*15:05:01:01	HLA00470
HLA-C*16:02:01:01	HLA00476
HLA-C*17:02	HLA00482
HLA-C*18:01:01:01	HLA00483

## Sheet: MHC II
Table S2 The IMGT/HLA datasets used in this study
HLA-DPB
Allele name	IPD Accession
HLA-DPB1*010101	HLA00514
HLA-DPB1*020102	HLA00517
HLA-DPB1*030101	HLA00520
HLA-DPB1*040101	HLA00521
HLA-DPB1*050101	HLA00523
HLA-DPB1*0601	HLA00524
HLA-DPB1*0801	HLA00525
HLA-DPB1*0202	HLA00519
HLA-DPB1*0402	HLA00522
HLA-DPB1*0901	HLA00526
HLA-DPB1*1001	HLA00527
HLA-DPB1*110101	HLA00528
HLA-DPB1*1301	HLA00530
HLA-DPB1*1401	HLA00531
HLA-DPB1*1501	HLA00532
HLA-DPB1*1601	HLA00533
HLA-DPB1*1701	HLA00534
HLA-DPB1*1801	HLA00535
HLA-DPB1*1901	HLA00536
HLA-DPB1*200101	HLA00537
HLA-DPB1*2101	HLA00539
HLA-DPB1*2201	HLA00540
HLA-DPB1*260102	HLA00545
HLA-DPB1*3101	HLA00550
HLA-DPB1*350101	HLA00554
HLA-DQB
HLA-DQB1*020101	HLA00622
HLA-DQB1*0202	HLA00623
HLA-DQB1*030101	HLA00625
HLA-DQB1*030201	HLA00627
HLA-DQB1*030302	HLA00629
HLA-DQB1*040101	HLA00636
HLA-DQB1*0402	HLA00637
HLA-DQB1*050101	HLA00638
HLA-DQB1*050201	HLA00639
HLA-DQB1*050301	HLA00640
HLA-DQB1*060101	HLA00643
HLA-DQB1*060201	HLA00646
HLA-DQB1*060301	HLA00647
HLA-DQB1*060401	HLA00648
HLA-DQB1*060501	HLA00649
HLA-DQB1*0609	HLA00654
HLA-DQB1*0610	HLA00655
HLA-DRB
HLA-DRB1*01:01:01:01	HLA00664
HLA-DRB1*01:02:01:01	HLA00665
HLA-DRB1*03:01:01:01	HLA00671
HLA-DRB1*04:01:01:01	HLA00685
HLA-DRB1*04:02:01	HLA00687
HLA-DRB1*04:03:01:01	HLA00688
HLA-DRB1*04:04:01:01	HLA00689
HLA-DRB1*04:05:01:01	HLA00690
HLA-DRB1*04:06:01	HLA00692
HLA-DRB1*07:01:01:01	HLA00719
HLA-DRB1*08:01:01:01	HLA00723
HLA-DRB1*08:02:01:01	HLA00724
HLA-DRB1*08:03:02:01	HLA00727
HLA-DRB1*08:12	HLA00738
HLA-DRB1*08:19	HLA00745
HLA-DRB1*09:01:02:01	HLA00749
HLA-DRB1*10:01:01:01	HLA00750
HLA-DRB1*11:01:01:01	HLA00751
HLA-DRB1*11:02:01:01	HLA00752
HLA-DRB1*110401	HLA00756
HLA-DRB1*1105	HLA00758
HLA-DRB1*110601	HLA00759
HLA-DRB1*120101	HLA00789
HLA-DRB1*120201	HLA00790
HLA-DRB1*130101	HLA00797
HLA-DRB1*130201	HLA00798
HLA-DRB1*1312	HLA00810
HLA-DRB1*140101	HLA00833
HLA-DRB1*140301	HLA00835
HLA-DRB1*1404	HLA00836
HLA-DRB1*140501	HLA00837
HLA-DRB1*140701	HLA00839
HLA-DRB1*1422	HLA00854
HLA-DRB1*15010101	HLA00865
HLA-DRB1*150202	HLA00868
HLA-DRB1*15030101	HLA00870
HLA-DRB1*1506	HLA00873
HLA-DRB1*160101	HLA00876
HLA-DRB1*160201	HLA00878
HLA-DRB1*160501	HLA00882
