# Supplementary material for: Evolutionary Dynamics of Human Papillomavirus in Thailand: Immunoinformatic Design of a Synergistic L1/L2 Vaccine Candidate
Source: Pharmaceuticals (Basel). 2026 May 12;19(5):758. doi: 10.3390/ph19050758 (PMC13209937; doi:10.3390/ph19050758)
Supplement: Supplementary file 1 [file pharmaceuticals-19-00758-s001.zip › Table S3 .xlsx]

## Sheet: Sheet1
Table S3. The biological properties of HPV conserved protein for vaccine construction
HPV	L1
	Uniport	Antigenicity	Allergenicity	Autoimmune	Molecular weight (kDa)	Instability index	Aliphatic index	Estimated half-life	GRAVY
HPV6	P69899	0.4690 ( Probable ANTIGEN )	Probable NON-ALLERGEN	No	55.59	35.71	67.98	30 hours (mammalian reticulocytes, in vitro), >20 hours (yeast, in vivo), >10 hours (Escherichia coli, in vivo)	-0.444
HPV11	P04012	0.4886 ( Probable ANTIGEN )	Probable NON-ALLERGEN	No	55.83	36.38	67.82	30 hours (mammalian reticulocytes, in vitro), >20 hours (yeast, in vivo), >10 hours (Escherichia coli, in vivo)	-0.469
HPV16	P03101	0.5289 ( Probable ANTIGEN )	Probable NON-ALLERGEN	No	56.27	36.57	74.51	30 hours (mammalian reticulocytes, in vitro), >20 hours (yeast, in vivo), >10 hours (Escherichia coli, in vivo)	-0.347
HPV18	P06794	0.5012 ( Probable ANTIGEN )	Probable NON-ALLERGEN	No	63.62	52.38	79.6	30 hours (mammalian reticulocytes, in vitro), >20 hours (yeast, in vivo), >10 hours (Escherichia coli, in vivo)	-0.263
HPV31	P17388	0.4735 ( Probable ANTIGEN )	Probable NON-ALLERGEN	No	56.35	32.79	66.53	30 hours (mammalian reticulocytes, in vitro), >20 hours (yeast, in vivo), >10 hours (Escherichia coli, in vivo)	-0.433
HPV33	P06416	0.5329 ( Probable ANTIGEN )	Probable NON-ALLERGEN	No	55.9	36.45	69.52	30 hours (mammalian reticulocytes, in vitro), >20 hours (yeast, in vivo), >10 hours (Escherichia coli, in vivo)	-0.404
HPV45	P36741	0.5002 ( Probable ANTIGEN )	Probable NON-ALLERGEN	No	60.31	46.29	75.75	30 hours (mammalian reticulocytes, in vitro), >20 hours (yeast, in vivo), >10 hours (Escherichia coli, in vivo)	-0.314
HPV52	Q05138	0.4844 ( Probable ANTIGEN )	Probable NON-ALLERGEN	No	59.46	40.54	72.55	30 hours (mammalian reticulocytes, in vitro), >20 hours (yeast, in vivo), >10 hours (Escherichia coli, in vivo)	-0.34
HPV58	P26535	0.4763 ( Probable ANTIGEN )	Probable NON-ALLERGEN	No	59.03	43.8	73.63	30 hours (mammalian reticulocytes, in vitro), >20 hours (yeast, in vivo), >10 hours (Escherichia coli, in vivo)	-0.327
L2
HPV	Uniport	Antigenicity	Allergenicity	Autoimmune	Molecular weight (kDa)	Instability index	Aliphatic index	Estimated half-life	GRAVY
HPV6	P03106	0.5456 ( Probable ANTIGEN )	Probable NON-ALLERGEN	No	49.39	57.24	78.61	30 hours (mammalian reticulocytes, in vitro), >20 hours (yeast, in vivo), >10 hours (Escherichia coli, in vivo)	-0.18
HPV11	P04013	0.6025 ( Probable ANTIGEN )	Probable NON-ALLERGEN	No	49.09	56.8	79.08	30 hours (mammalian reticulocytes, in vitro), >20 hours (yeast, in vivo), >10 hours (Escherichia coli, in vivo)	-0.177
HPV16	P03107	0.6449 ( Probable ANTIGEN )	Probable NON-ALLERGEN	No	50.68	46.94	78.75	30 hours (mammalian reticulocytes, in vitro), >20 hours (yeast, in vivo), >10 hours (Escherichia coli, in vivo)	-0.24
HPV31	P17389	0.6359 ( Probable ANTIGEN )	Probable NON-ALLERGEN	No	49.97	51.7	78.05	30 hours (mammalian reticulocytes, in vitro), >20 hours (yeast, in vivo), >10 hours (Escherichia coli, in vivo)	-0.21
HPV33	P06418	0.6013 ( Probable ANTIGEN )	Probable NON-ALLERGEN	No	50.59	54.93	75.95	30 hours (mammalian reticulocytes, in vitro), >20 hours (yeast, in vivo), >10 hours (Escherichia coli, in vivo)	-0.227
HPV52	P36763	0.5824 ( Probable ANTIGEN )	Probable NON-ALLERGEN	No	50.35	62.47	80.32	30 hours (mammalian reticulocytes, in vitro), >20 hours (yeast, in vivo), >10 hours (Escherichia coli, in vivo)	-0.186
HPV58	P26538	0.6315 ( Probable ANTIGEN )	Probable NON-ALLERGEN	No	50.94	56.54	78.69	30 hours (mammalian reticulocytes, in vitro), >20 hours (yeast, in vivo), >10 hours (Escherichia coli, in vivo)	-0.239
