# Supplementary material for: Evolutionary Dynamics of Human Papillomavirus in Thailand: Immunoinformatic Design of a Synergistic L1/L2 Vaccine Candidate
Source: Pharmaceuticals (Basel). 2026 May 12;19(5):758. doi: 10.3390/ph19050758 (PMC13209937; doi:10.3390/ph19050758)
Supplement: Supplementary file 1 [file pharmaceuticals-19-00758-s001.zip › Table S4.xlsx]

## Sheet: L1
Table S4. Prediction of Bepipred Linear Epitope of L1 protein of HPV type 6, 11, 16, 18, 31, 33, 45, 52, and 58
HPV6					HPV11					HPV16					HPV18					HPV31					HPV33					HPV45					HPV52					HPV58
Start	End	Peptide	Length	HPV	Start	End	Peptide	Length	HPV	Start	End	Peptide	Length	HPV	Start	End	Peptide	Length	HPV	Start	End	Peptide	Length	HPV	Start	End	Peptide	Length	HPV	Start	End	Peptide	Length	HPV	Start	End	Peptide	Length	HPV	Start	End	Peptide	Length	HPV
14	25	PNPVSKVVATDA	12	6 (12/12), 66, 56 (10/12), 72, 54, 53, 74, 44, 13, 32, 90 (9/12), 27, 77, 87, 160, 114, 29, 83, 52, 67, 16, 31, 58 (8/12)	14	25	PNPVSKVVATDA	12	6, 11 (12/12), 66, 56 (10/12), 72, 54, 53, 74, 44, 13, 32, 90 (9/12), 27, 77, 87, 160, 114, 29, 83, 52, 67, 16, 31, 58 (8/12)	36	53	TVYLPPVPVSKVVSTDEY	18	58, 52, 67, 16, 31, 33 (18/18), 35 (17/18)	143	156	KFGLPDTSIYNPET	14	18 (14/14), 45, 97, 16, 54, 52, 31 (12/14), 56, 89, 71, 78, 83, 77, 29, 67 (11/13)	8	12	EATVY	5	16, 31, 33, 35, 52 (5/5), 124, 145, 195, 220 (4/5)	16	23	VPVSKVVS	8	16, 31, 33, 52 (8/8), 32, 35, 54 (7/8), 6b, 56 (6/8), 26, 53, 74, 168, 176 (5/8)	105	113	PDPNKFGLP	9	18, 26, 45, 53, 54, 56, 70, 82, 85, 90 (9/9), 6b, 7, 16, 31, 32, 33, 35, 52, 74, 220 (8/9), 5, 91, 101, 142, 176, 186, 215, 216 (7/9)	80	87	NTSSGNGK	8	52 (8/8), 6b, 50, 54, 74, 101, 189 (4/8)	32	38	PSEATVY	7	16, 31, 33, 52 (7/7), 6b (5/7)
79	83	KFALP	5	102, 74, 72, 32, 44, 6, 13, 11 (5/5), 68, 83, 42, 27, 18, 106, 77, 87, 54, 45, 66, 56, 82, 97, 160, 89, 71, 59, 114, 90, 51, 70, 78, 87, 85, 29, 125, 26, 10, 28, 12, 53, 30 (4/5)	80	83	FALP	4	74, 5, 6, 11 (4/4)	109	121	FGFPDTSFYNPDT	13	67, 16, 33, 58 (13/13), 52, 31 (12/13), 34 (11/13), 35 (10/13)	184	205	YNKLDDTESSHAATSNVSEDVR	22	18 (22/22), 97 (18/22), 45 (17/22), 85 (16/22), 59, 70 (15/22), 56, 77 (14/22), 78, 160, 30, 114, 61, 86 (13/22), 66, 26, 28, 51 (12/22), 16 (11/22), 29 (10/22)	16	23	VPVSKVVS	8	16, 31, 33, 52 (8/8), 32, 35, 54 (7/8), 6b, 56, 90 (6/8)	53	57	KNPTN	5	33 (5/5)	115	122	STIYNPET	8	45 (8/8), 18, 85, 142, 176 (6/8), 186, 189, 194, 198, 201, 221 (5/8)	139	144	GQPLGV	6	5, 6b, 7, 16, 18, 23, 31, 32, 33, 35, 52, 53, 70, 82, 85, 90, 91, 92, 93, 96, 98, 111, 145, 195, 198 (6/6)	76	85	FSIKSPNNNK	12	58 (12/12), 16, 33 (8/12), 52 (7/12), 6b (5/12), 35 (4/12)
85	91	SSLFDPT	7	6, 11 (7/7), 64, 97, 35 (5/7), 91, 54, 114, 10, 28, 29, 68, 70, 102, 67, 44, 52, 32, 33, 58, 27 (4/7)	85	91	SSLFDPT	7	6, 11 (7/7), 74, 18, 23 (5/7), 197, 146, 170, 193, 96, 185, 197, 70, 52, 32, 33 (4/7)	260	269	YIKMVSEPYG	10	16 (10/10), 35 (9/10), 31, 58, 33 (8/10), 31, 27, 52 (7/10)	273	281	TLQDTKCEV	9	18, 45, 97 (9/9), 68, 70, 59, 83, 85, 97 (7/9), 83, 39, 86, 31, 91 (6/9)	50	60	YSIPKSDNPKK	11	31 (11/11), 221 (6/11), 33 (5/11)	79	87	PDPNKFGFP	9	16, 33, 52 (9/9)	152	161	KLDDTESAHA	10	45 (10/10), 18 (9/10), 16, 26, 54, 74, 85 (7/10), 35, 53, 56, 70, 221 (6/10), 31, 32, 33, 52, 158, 170, 186, 194, 215 (5/10)	244	249	ASKSDV	6	52, 91 (6/6), 7, 26, 33, 35, 53, 82 (5/6), 6b, 23, 74, 90, 92, 96, 111, 142, 145, 198 (4/6)	137	145	GQPLGVGVS	9	6b, 52, 53, 58, 70, 90 (9/9), 7, 16, 18, 31, 32, 33, 35, 82, 91, 96, 98, 111, 198 (8/9), 23, 74, 92, 93, 145, 195 (7/9)
120	140	LNKYDDVENSGSGGNPGQDNR	21	6 (21/21), 11 (20/21), 13 (18/21), 91, 74, 43 (17/21), 44, 35 (16/21), 31 (15/21), 33 (14/21), 52, 58 (13/21)	120	142	LNKYDDVENSGGYGGNPGQDNRV	23	11 (23/23), 6 (21/23), 74 (18/23), 91 (17/23), 31, 35 (15/23), 52, 33,7 (14/23), 16, 32, 192, 54 (13/23)	290	312	AGTVGENVPDDLYIKGSGSTANL	23	16 (23/23), 31 (19/23), 33 (18/23), 58 (17/23), 74, 35, 54 (16/23), 34, 71 (15/23), 53, 51 (12/23)	294	303	DYLQMSADPY	10	18, 45 (10/10), 74, 44, 6, 13, 97, 59, 85, 68, 70, 39 (9/10), 102, 87, 89, 114, 72, 83, 61, 84, 62, 77, 66, 56, 160, 34, 29, 53, 30, 73, 82, 26, 51 (8/10), 52, 106, 71, 90, 27 (7/10)	79	87	PDPNKFGFP	9	16, 31, 35, 52 (9/9), 18, 26, 45, 53, 54, 56, 70, 82, 85, 90, 91 (8/9), 6b, 7, 74, 220 (7/9), 101, 142, 176, 186 (6/9)	89	96	TSFYNPDT	8	16, 33 (8/8), 31, 52 (7/8), 18, 70, 198 (6/8), 26, 35, 50, 56, 90, 199, 213 (5/8), 168, 186, 170 (4/8)	206	215	QLQPGDCPPL	10	45 (10/10), 26, 31 (8/10), 6b, 16, 52, 54, 70, 85, 168, 186, 213 (7/10), 193, 197 (6/10)	268	272	SEPYG	5	16, 33, 35, 52 (5/5), 7, 31, 90, 91 (4/5)	241	246	ANKSDV	6	7, 33, 35, 58, 111, 145, 198 (6/6), 6b, 16, 26, 52, 82, 90, 91 (5/6), 53, 74, 92, 96, 142 , 146 (4/6)
162	177	GEHWGKGKQCTNTPVQ	16	6 (16/16), 11 (13/16), 13, 84, 68 (12/16), 74, 16, 10, 51, 31, 86, 114, 59 (11/16), 44, 33, 54, 160 (10/16), 39, 52, 42, 70, 61, 97 (9/16), 35 (8/16)	163	179	GEHWGKGTQCSNTSVQN	17	11 (17/17), 6 (13/17), 74, 90 (12/17), 52 (11/17), 31, 16, 26, 91 (10/17), 35, 33, 32, 53, 82, 54, 7, 56 (9/17), 18, 45, 70, 96 (8/17), 158, 8, 146, 5, 195 (6/17)	376	395	TSETTYKNTNFKEYLRHGEE	20	16 (20/20), 35 (17/20), 52, 32 (16/20), 31 (15/20)	324	346	RAGTMGDTVPQSLYIKGTGMPAS	23	18 (23/23), 97 (18/23), 45, 33 (15/23), 59, 35, 91 (14/23), 85, 27, 74, 78, 16, 28 (13/23), 54, 31, 125, 58 (12/23)	128	145	DDTENSNRYAGGPGTDNR	18	31 (18/18), 32 (15/18), 35, 52 (14/18), 33 (13/18), 6b, 54, 74 (12/18), 16 (11/18), 8, 198, 212 (10/18), 82 (9/18)	111	116	GQPLGV	6	5, 6b, 7, 16, 18, 31, 32, 33, 35, 52, 53, 70, 82, 85, 90, 91, 92, 93, 96, 98, 111, 145, 195, 198 (6/6)	293	299	VMGDTVP	7	45 (7/7), 18 (6/7), 146 (5/7), 7, 52, 54, 85, 91, 101, 200, 212, 213, 220 (4/7)	295	303	TLGDPVPGD	9	52 (9/9), 32 (7/9), 33 (6/9), 7, 18, 85, 90, 91, 101, 142, 213, 221 (5/9), 18, 45 (4/9)	265	269	SEPYG	5	16, 35, 52, 58 (5/5), 7, 31, 90, 91 (4/5)
208	216	DLQTNKSDV	9	6 (9/9), 106, 90, 11 (8/9), 13, 160, 71, 78, 125, 67, 34, 7, 35, 28, 33, 58, 73, 44, 29, 10, 77 (7/9), 27, 54, 16, 91, 82, 43, 52, 59, 51 (6/9)	232	239	LQMAADPY	8	74, 6, 11 (8/8), 18, 45, 90, 70, 68, 39 (7/8), 52 (6/8), 7, 91, 189, 56, 53, 183, 82, 26, 154 (5/8)	422	442	STILEDWNFGLQPPPGGTLED	21	16 (21/21), 13 (18/21), 74, 35 (17/21), 6, 11, 34, 44 (16/21), 31, 52 (15/21)	360	369	IVTSDSQLFN	10	18 (10/10), 45, 59, 58,102, 91, 43, 89 (9/10), 106, 52, 71, 90, 26, 33, 31, 87, 114, 72, 68, 70, 83, 7 (8/10), 97, 125, 10, 82, 67, 51, 16, 35 (7/0)	164	190	PPIGEHWGKGSPCSNNAITPGDCPPLE	27	31 (27/27), 16 (23/27), 52 (21/27), 7, 32, 33, 35, 74 (19/27), 6b, 54, 90, 91 (18/27), 26, 45, 53, 82, 85 (17/27), 18, 176, 194 (16/27), 56, 70, 146, 158 (15/27)	128	145	DDTETGNKYPGQPGADNR	18	33 (18/18), 52 (14/18), 31, 35, 215 (12/18), 32, 54, 201 (11/18), 212 (10/18), 16, 74 (9/18)	309	330	ANMRETPGSCVYSPSPSGSIIT	22	45 (22/22), 18 (16/22), 85 (14/22), 70 (13/22), 56 (12/22), 26, 53, 90 (11/22)	305	317	YIQGSNSGNTATV	13	52 (13/13), 31 (8/13), 16, 33 (7/13), 32 (6/13), 26, 35, 53 (5/13)	292	298	KLGEAVP	7	58 (7/7), 33 (6/7), 32 (5/7), 6b, 16, 31, 35, 52, 54, 200 (4/7)
231	238	LQMAADPY	8	74, 44, 6 (8/8), 102, 18, 106, 87, 45, 89, 114, 72, 90, 83, 61, 86, 84, 62 (7/8), 52, 71, 77, 160, 34, 29, 73, 97, 59, 85, 27, 68, 70, 39 (6/8), 91, 43, 7, 78, 125, 10, 28, 58 (5/8)	262	284	GTVGEPVPDDLLVKGGNNRSSVA	23	11 (23/23), 6 (14/23), 53, 56 (13/23), 7, 16, 54 (12/23), 31, 33, 35, 91 (11/23)	454	470	QKHTPPAPKEDDPLKKY	17	16 (17/17), 58, 67, 52, 35, 33 (12/17), 43 (11/17), 31, 53 (10/17), 26 (9/17)	458	485	SSILEDWNFGVPPPPTTSLVDTYRFVQS	28	18 (28/28), 45, 97 (27/28), 59 (24/28), 54 (21/28), 68, 39, 85, 27, 26, 61, 72, 81, 90, 71, 106 (20/28), 2, 102, 91, 11, 6, 87 (19/28), 70 (18/28)	266	273	GTVGESVP	8	31 (8/8), 16, 35, 101 (7/8), 7, 32, 33, 34, 54, 74, 200, 230 (6/8), 6b, 18, 52, 85, 91, 130, 158 (5/8)						377	391	TQNPVPSTYDPTKFK	15	45 (15/15), 18, 85 (11/15), 7, 39, 68 (9/15), 70, 91 (8/15), 44 (7/15), 59, 195 (6/15)	380	388	KKESTYKNE	9	52 (9/9), 33, 58 (6/9), 16, 35 (5/9), 98 (4/9)	375	384	TKEGTYKNDN	10	58 (10/10), 16, 52 (7/10), 33, 35, 93, 98 (6/10), 5, 91 (5/10)
260	283	AGEVGEPVPDTLIIKGSGNRTSVG	24	6 (24/24), 58 (16/24), 16 (14/24), 54, 33 (13/24), 34, 31, 30, 12, 7, 26, 18 (12/24), 73, 28, 53, 35 (11/24), 77, 125 (10/24), 85, 10 (9/24), 86 (7/24)	309	315	WLQKAQG	7	6, 74 (7/7), 91, 18, 54, 45, 56, 52, 142, 5, 93, 96, 92, 98, 195, 201, 145, 194, 111, 16, 90, 35, 70, 26, 33, 53 (6/7)											281	287	SGSTATL	7	31 (7/7), 16 (6/7), 52 (5/7), 33, 51, 56, 85, 96, 107, 194 (4/7)	175	186	ACTNAAPANDCP	13	33 (13/13), 31 (7/13)	434	444	FGVPPPPTTSL	11	18, 45 (11/11), 59, 61, 62, 89, 91 (9/11), 68, 85, 90 (8/11), 33, 39, 52, 54, 58, 70 (7/11)	458	471	CQKNTPPKGKEDPL	14	52 (14/14), 16, 33, 58, 91 (11/14), 51, 54 (10/14), 5, 7, 6b, 11, 26, 31, 35, 53 (9/14), 34, 44, 45, 56, 59, 66, 82 (8/14), 93, 101, 220 (7/14)	454	467	QKTAPPKEKEDPLN	14	58 (14/14), 33 (12/14), 7, 31, 52, 54, 101 (10/14), 16, 31, 53, 91 (9/14), 5, 11, 35, 93, 220 (8/14), 34, 56, 92, 98, 107, 152, 192, 198 (7/14)
308	314	WLQKAQG	7	74, 6 (7/7), 91, 18, 54, 45, 56, 52, 142, 93, 96, 92, 98, 185, 195, 201, 145, 194, 111, 16, 90, 35, 70, 26, 33, 53 (6/7)	392	440	PSVLEDWNFGLSPPPNGTLEDTYRYVQSQAITCQKPTPEKEKQDPYKDM	49	11 (49/49), 6 (46/49), 74, 44 (39/49), 35 (36/49), 31, 34, 42 (34/49), 54, 16, 56 (32/49), 53, 32 (33/49), 33, 52, 70, 45 (31/49), 58, 68, 39 (30/49), 91, 59 (29/49)											292	302	YFPTPSGSMVT	11	16, 31, 35 (11/11), 32, 33, 52 (10/11), 23, 26, 145, 168, 175, 198, 215 (9/11), 7, 54, 70, 74, 82, 85, 90, 91, 142, 176, 186, 193, 216 (8/11)	266	272	TLGEAVP	7	33 (7/7), 32 (6/7), 16, 31, 35, 52, 54, 200 (5/7)	459	472	QKDTTPPEKQDPYD	14	45 (14/14), 59 (12/14), 11, 39, 53, 70, 89 (10/14), 18, 68, 201 (9/14), 5, 7, 42, 44, 51, 54, 85, 93, 101 (8/14), 56, 66, 82, 91, 96, 170, 186, 220 (7/14)
345	358	TTSSTYTNSDYKEY	14	6 (14/14), 11 (11/14), 73, 33 (9/13), 74, 16 (8/14), 34, 35, 52 (7/14)	448	458	KEKFSSELDQF	11	68, 11 (11/11), 70, 34, 74, 6, 13 (10/11), 52, 67, 16, 35, 31, 33, 58 (9/11)											353	357	DTTFK	5	31 (5/5)	280	286	SGTTASI	7	33 (7/7), 16, 31, 52, 168, 186 (4/7)	486	492	SSDLDQY	7	45 (7/7), 6b, 32, 44, 50, 54, 74, 85 (6/7), 5, 16, 18, 23, 31, 33, 35, 42, 52, 53, 56, 58, 59, 61, 62, 68, 89, 92, 93, 96, 111, 195, 198 (5/7)
391	439	PSVLEDWNFGLSPPPNGTLEDTYRYVQSQAITCQKPTPEKEKPDPYKNL	49	6 (49/49), 11 (46/49), 74 (42/49), 44 (38/49), 35 (37/49), 34, 53 (34/49), 31, 33, 16, 42 (33/49), 54, 32 (32/49), 52, 70, 68, 45, 31 (31/49), 58, 91, 39, 59 (30/49)																407	416	LTTPPSGSLE	10	31 (10/10), 34, 35, 51, 52, 82 (8/10), 26, 33, 58, 74, 213 (7/10), 6b, 11, 32, 42, 44, 212, 229 (6/10)	349	357	TSDSTYKNE	9	33 (9/9), 35 (7/9), 16, 52 (6/9), 58 (5/9), 5, 93, 98 (4/9)
Red Italics: Highly high rish HPV, Red : High rish HPV, Orange : Moderated HPV, Blue : Low risk HPV																				431	443	KTAPQKPKEDPFK	13	31 (13/13), 58, 107 (9/13), 7, 16, 26, 33, 35, 52, 91, 101, 145 (8/13), 5, 34, 54, 192, 198, 220 (7/13)

## Sheet: L2
Table S4. Prediction of Bepipred Linear Epitope of L2 protein of HPV type 6, 11, 16, 31, 33, 52, and 58
HPV6					HPV11					HPV16					HPV31					HPV33					HPV52					HPV58
Start	End	Peptide	Length	HPV	Start	End	Peptide	Length	HPV	Start	End	Peptide	Length	HPV	Start	End	Peptide	Length	HPV	Start	End	Peptide	Length	HPV	Start	End	Peptide	Length	HPV	Start	End	Peptide	Length	HPV
59	103	IGTGSGTGGRTGYVPLQTSAKPSITSGPMARPPVVVEPVAPSDPS	45	6b (45/45), 85 (32/45), 18, 68 (31/45), 16 (29/45), 69 (28/45), 193, 221 (26/45), 93, 186, 213 (25/45), 24, 197 (24/45), 22, 215 (23/45), 92, 96, 180 (22/45), 124, 134 (21/45), 130 (19/45), 37, 145, 195 (13/45)	21	33	KATGTCPPDVIPK	13	11 (13/13), 6b, 69 (12/13), 22, 96 (11/13), 16, 18, 24, 37, 40, 85, 92, 145 (10/13), 68, 93, 122, 195 (9/13), 124, 146, 211, 214 (8/13), 220 (7/13)	60	104	IGTGSGTGGRTGYIPLGTRPPTATDTLAPVRPPLTVDPVGPSDPS	45	16 (45/45), 85 (32/45), 18 (31/45), 6b, 68, 69 (29/45), 96, 221 (28/45), 180 (27/45), 193, 219 (26/45), 12, 130, 134, 186, 195, 213 (25/45), 197 (24/45), 24, 214 (23/45)	24	33	AAGTCPSDVI	10	31 (10/10), 69, 96 (9/10), 22, 24, 37, 40, 68, 93, 145 (8/10), 6b, 12, 16, 85, 195, 211, 214 (7/10), 18, 122, 124, 146, 197 (6/10)	22	40	KATGTCPPDVIPKVEGSTI	19	33 (19/19), 6b, 69 (16/18), 16, 24, 96 (15/18), 18, 37, 85, 145, 122 (14/19), 22, 40, 68, 92, 93, 197, 214 (13/19), 12, 146, 195 (12/18), 124, 220 (11/18), 211 (10/18)	22	39	KASGTCPPDVIPKVEGTT	18	52 (18/18), 18, 85 (16/18), 68, 69 (15/18), 16, 22, 37, 40, 92, 122, 145 (14/18), 6b, 12, 93, 96, 146, 195, 197 (13/18),24, 124, 130, 221 (12/18), 220 (11/18), 211 (10/18)	22	39	KASGTCPPDVIPKVEGTT	18	58 (18/18), 18, 85 (16/18), 68, 69 (15/18), 16, 22, 37, 40, 92, 122, 145 (14/18), 6b, 12, 93, 96, 146, 195, 197 (13/18), 24, 124, 130, 221 (12/18), 220 (11/18), 211 (10/18)
118	139	APEIVPPAHGGFTITSSETTTP	22	6b (22/22), 134 (14/22), 188 (12/22), 16, 68, 85 (10/22), 18 (9/22), 37, 69 (8/22), 122 (7/22), 33, 159, 192, 215 (5/22)	58	102	IGTGAGSGGRAGYIPLGSSPKPAITGGPAARPPVLVEPVAPSDPS	45	11 (45/45), 6b (34/45), 16, 68, 85 (28/45), 18 (27/45), 40, 69 (26/45), 24, 93, 180, 221 (25/45), 122 (23/45), 180, 186, 192, 215 (22/45), 134 (21/45), 130, 214 (20/45), 195 (14/45)	114	133	FIDAGAPTSVPSIPPDVSGF	20	16 (20/20), 6b, 192, 213 (10/20), 130 (9/20), 145, 215, 219, 220 (8/20), 212 (7/20), 193, 221 (6/20), 134 (5/20)	60	103	IGSGSGTGGRTGYVPLSTRPSTVSEASIPIRPPVSIDPVGPLDP	44	31 (44/44), 85 (30/44), 6b, 16, 18 (29/44),68, 69, 124 (28/44), 92, 96 (27/44), 24, 93, 195 (26/44), 214, 215 (25/44), 212, 220 (24/44), 134, 197, 221 (23/44), 130, 180 (22/44)	59	100	IGTGSGSGGRTGYVPIGTDPPTAAIPLQPIRPPVTVDTVGPL	42	33 (42/42), 16 (30/42), 180 (27/42), 130, 221 (26/42), 6b, 18 (25/42), 197 (24/42), 68, 85 (23/42), 69 (21/42)	59	102	IGTGAGSGGRAGYVPLSTRPPTSSITTSTIRPPVTVEPIGPLEP	44	52 (44/44), 6b, 16 (27/44), 40, 68, 69, 212 (25/44), 18 (24/44), 85 (23/44), 130, 134, 180, 221 (22/44), 96, 215 (21/44)	59	100	IGTGSGTGGRTGYVPLGSTPPSEAIPLQPIRPPVTVDTVGPL	42	58 (42/42), 16 (29/42), 6b (28/42), 24, 93, 180 (27/42), 221 (26/42), 18, 85, 130 (25/42), 96, 92, 68, 69 (24/42), 22, 145, 197 (23/42), 124, 214 (22/42), 195 (21/42)
184	190	TVTSHPI	7	6b, 188 (7/7), 16, 80, 134, 145, 193, 212, 213, 219 (4/7)	116	138	GAPEVVPPTQGGFTITSSESTTP	23	11 (23/23), 6b (19/23), 85, 134 (15/23), 16 (14/23), 40 (12/23), 188 (11/23), 68 (9/23), 18 (8/23), 69, 122, 159 (7/23), 24, 124, 130, 176, 215 (6/23), 96, 120, 149, 211, 213, 215 (5/23)	136	143	TTSTDTTP	8	16 (8/8), 6b (7/8), 69, 85 (6/8), 8, 16, 68, 211 (5/8), 18, 45, 85, 96, 197, 213 (4/8)	114	133	IVDVGAPAPIPHPPTTSGFD	20	18, 31 (20/20), 85 (11/20), 16 (10/20), 69 (9/20), 6b, 12, 22, 93 (8/20), 24 (8/20), 93, 188 (7/20), 18, 45, 68, 89, 124, 219 (6/20), 69, 175, 176, 213 (5/20)	114	139	IEAGAPAPSIPTPSGFDVTTSADTTP	26	33 (26/26), 16 (20/26), 213 (16/26), 6b, 18 (14/26), 40, 69, 85 (13/26), 68 (12/26), 134 (11/26), 24 (10/26), 32 (8/26), 22, 53, 157, 219 (7/26), 92 (6/26), 16, 31, 33, 35 (5/26)	113	139	FIESGAPAPSIPSATGFDVTTSANNTP	27	52 (27/27), 16 (16/27), 6b, 18, 40, 69, 93, 213 (13/27), 85 (12/27), 68, 211 (11/27), 134 (10/27), 24 (9/27), 39, 145, 212, 215 (7/27), 219 (6/27), 92 (5/27)	113	139	FIDAGAPAPSIPTPSGFDITTSADTTP	27	58 (27/27), 16, 213 (23/27), 6b, 219 (15/27), 85 (14/27), 18, 68 (13/27), 37, 40, 221 (12/27), 122 (11/27), 24 (9/27), 32, 69 (8/27), 22, 134, 157 (7/27), 92 (6/27), 146 (5/27)
353	367	FEPGINPTQHPVTNI	15	6b (15/15), 188, 193 (5/15), 45, 92, 96, 124, 146, 186, 187, 189, 195, 215 (4/15)	163	173	SVIQPQPPVEA	11	11 (11/11), 6b (10/11), 40 (9/11), 192 (7/11), 16, 220 (6/11), 37 (5/11), 25, 31, 32, 34, 213 (4/11)	155	180	VTTHNNPTFTDPSVLQPPTPAETGGH	26	16 (26/26), 40 (17/26), 6b (16/26), 146 (12/26), 18, 85 (11/26), 68 (9/26), 176, 187, 211 (7/26), 7, 25, 51, 191, 212 (6/26), 219 (5/26)	135	142	ATTADTTP	8	31 (8/8), 16, 18, 85, 196, 201 (5/8), 32, 42, 45, 96, 124, 187, 195, 213, 214, 215 (4/8)	161	177	PTFTEPSVLHPPAPAEA	17	33 (17/17), 16 (13/17), 6b (11/17), 40 (10/17), 197, 201 (7/17), 20, 51, 85 (6/17), 25, 192, 222 (5/17), 18, 68, 69, 134, 146, 192, 211 (4/17)	160	178	NPTFTEPSIIQPPAPAEAS	19	52 (19/19), 16 (13/19), 6b (12/19), 40 (11/19), 68, 85 (10/19), 18 (8/19), 22, 215 (7/19), 20, 25 (6/19),69 (5/19)	160	177	NPSFTEPSVLRPPAPAEA	18	58 (18/18), 16 (13/18), 40 (11/18), 6b (12/18), 85 (7/18), 37, 93, 145, 195, 220 (6/18), 18, 68, 122, 192, 222 (5/18), 134 (4/18)
372	389	LTSTPNTVTQPWGNTTVP	18	6b (18/18), 85, 192 (8/18), 16, 180, 221 (7/18), 92, 193,220 (5/18), 68, 85 (4/18)	368	387	LTSTPNTLSQSWGNTTVPLS	20	11 (20/20), 6b (17/20), 85 (9/20), 197 (6/20), 18, 33, 54, 68, 200, 220 (5/20), 183, 195 (4/20)	344	361	ITPSTYTTTSHAASPTSI	18	16 (18/18), 68 (9/18), 211 (8/18), 199 (7/18), 219 (6/18), 6b, 8, 44, 59, 122 (5/18), 39, 45 (4/18)	150	172	VSTHENPTFTDPSVLQPPTPAET	23	31 (23/23), 16 (21/23), 40 (14/23), 6b, 146 (11/21), 85 (9/23), 18, 68, 176, 187, 211 (7/23), 7, 20, 25 (6/23), 134, 191 (5/23)	187	196	TVSTQSYENI	10	33 (10/10), 16, 211 (6/10), 101, 130, 180 (5/10), 12, 18, 24, 70, 85, 96, 144, 145, 187, 192 (4/10), 50, 188, 199, 214 (3/10)	187	191	TISTH	5	16, 52 (5/5), 26, 51, 56, 82, 203 (4/5)	187	193	TVSTHSY	7	58 (7/7), 69 (5/7), 11, 12, 16, 18, 24, 34, 71, 96, 130, 145, 176, 180, 187, 193, 214 (4/7), 42, 69 (2/7)
402	424	PDITFPTAPMGTPFSPVTPALPT	23	6b (23/23), 18, 213 (11/23), 40 ( 13/23), 211, 212, 220 (8/23), 219 (7/23), 215 (6/23), 85, 203, 221 (5/23), 7, 156 (4/23)	397	420	GPDITFPTASMGTPFSPVTPALPT	24	11 (24/24), 6b (23/24), 18 (12/24), 40 (13/24), 211 (11/24), 215 (10/24), 68, 220 (8/24), 26 (7/24), 85, 213 (6/24), 90, 214 (5/24), 7, 130 (4/24)	374	391	ITDTSTTPVPSVPSTSLS	18	16 (18/18), 183, 187 (10/18), 85 (9/18), 45, 61, 85, 145 (7/18), 6b, 18, 45, 68 (6/18), 215 (5/18)	338	348	LGASATTTSTL	11	31 (11/11), 11, 16 (7/11), 6b, 53 (6/11), 8, 18, 45, 53, 80, 85, 195, 214 (5/11)	348	357	LHDTSTSSYS	10	33 (10/10), 69, 180, 221 (6/10), 18, 80, 168, 176, 186, 193 (5/10), 12, 16, 24, 162, 197, 213, 214, 219, 222 (4/10)	202	223	VTSTDSSSVTSSTPIPGSRPTT	22	52 (22/22), 16 (14/22), 6b (13/22), 69, 203 (11/22), 18, 176, 186 (10/22), 68, 73, 197, 212, 213, 219 (9/22), 85, 124, 196 (8/22), 37, 183 (7/22), 22, 93, 195 (6/22)	351	358	TSVSPYSI	8	58 (8/8), 16, 18, 37, 80, 187, 213, 214 (4/8)
Red Italics: Highly high rish HPV, Red : High rish HPV, Orange : Moderated HPV, Blue : Low risk HPV										411	425	VSGPDIPINITDQAP	15	16 (15/15), 146, 229 (7/15), 96, 186, 192, 221 (6/15), 6b (5/15), 12, 18, 92, 130, 213 (4/15)	360	382	DFTVDTPATHNVSPSTAVQSTSA	23	31 (23/23), 213, 215 (13/23), 16, 197 (12/23), 35 (11/23), 68, 145, 183, 198 (10/23), 69, 214, 219 (9/23), 18 (8/23), 5, 6b, 92, 93, 96, 98, 111, 134, 195 (7/23), 101, 193, 203 (6/23), 92, 211 (5/23)	367	376	ADDVDNVHTP	10	33 (10/10), 176 (6/10), 127, 199 (5/10), 16, 50, 59, 126, 145, 154, 168, 191, 221 (4/10), 192 (3/10)	347	355	PQSVSPYTI	9	52 (9/9), 74, 180, 220 (6/9), 16, 124, 145, 199 (5/9), 22, 69, 127, 149, 162, 187, 189, 193, 195, 196, 211, 214 (4/9), 85 (2/9)	367	374	ADDADTIH	8	58 (8/8), 18, 37, 149, 159, 187, 195, 196, 212, 220 (4/8), 24, 145, 192, 214 (3/8), 16, 31, 35, 52, 54, 70, 192, 213 (2/8)
															386	394	YVPTNTTVP	9	31 (9/9), 16 (6/9), 6b, 68, 197 (5/9), 11, 33, 211 (4/9)	399	422	GFDTPVMSGPDIPSPLFPTSSPFV	24	33 (24/24), 18, 68 (13/24), 85, 92, 93, 96 (11/24), 6b, 40 (10/24), 69, 197, 222 (9/24), 16 (7/24), 212 (6/24), 22, 24, 37, 145, 180, 197, 221 (5/24), 12, 85, 146, 213, 215 (4/24)	401	430	MSIESGPDIPLPSLPTHTPFVPIAPTAPST	30	52 (30/30), 18 (17/30), 122 (14/30), 6b, 16, 40, 69 (13/30), 68 (12/30), 215, 219 (11/30), 213 (9/30), 90, 211 (7/30), 22, 37, 74, 96, 145, 146, 195 (6/30)	407	418	VSLEPGPDIASS	12	58 (12/12), 197 (9/12), 188 (7/12), 16 (6/12), 6b, 93, 214 (5/12), 16, 18, 37, 69, 130, 176, 188, 199, 211, 213, 214, 219 (4/12)
															404	416	FSGPDVPIEHAPT	13	31 (13/13), 16 (8/13), 96, 130 (6/13), 92, 124, 195 (5/13), 6b, 24, 26, 33, 52, 68, 145, 146, 186, 193, 200, 221 (4/13)
