# Supplementary material for: Evolutionary Dynamics of Human Papillomavirus in Thailand: Immunoinformatic Design of a Synergistic L1/L2 Vaccine Candidate
Source: Pharmaceuticals (Basel). 2026 May 12;19(5):758. doi: 10.3390/ph19050758 (PMC13209937; doi:10.3390/ph19050758)
Supplement: Supplementary file 1 [file pharmaceuticals-19-00758-s001.zip › Table S5.xlsx]

## Sheet: L1
Table S5. Prediction of discontinuous epitope of L1 protein of HPV type 6, 11, 16, 18, 31, 33, 45, 52, and 58
HPV6				HPV11				HPV16				HPV18				HPV31				HPV33				HPV45				HPV52				HPV58
Residues	Number of residues	Score	3D structure	Residues	Number of residues	Score	3D structure	Residues	Number of residues	Score	3D structure	Residues	Number of residues	Score	3D structure	Residues	Number of residues	Score	3D structure	Residues	Number of residues	Score	3D structure	Residues	Number of residues	Score	3D structure	Residues	Number of residues	Score	3D structure	Residues	Number of residues	Score	3D structure
A:N330, A:M331, A:T332, A:L333, A:C334, A:A335, A:S336, A:V337, A:T338, A:T339, A:S340, A:S341, A:T342, A:Y343, A:T344, A:N345, A:S346, A:D347, A:Y348, A:K349, A:E350, A:Y351	22	0.875		A:N338, A:M339, A:T340, A:L341, A:C342, A:A343, A:S344, A:V345, A:S346, A:K347, A:S348, A:A349, A:T350, A:Y351, A:T352, A:N353, A:S354, A:D355, A:Y356, A:K357, A:E358, A:Y359	22	0.877		A:N124, A:K125, A:L126, A:D127, A:D128, A:T129, A:E130, A:N131, A:A132, A:S133, A:A134, A:Y135, A:A136, A:A137, A:N138, A:A139, A:G140, A:V141, A:D142, A:N143, A:R144, A:E145, A:C146, A:S218, A:F256, A:V257, A:R258, A:H259, A:L260, A:N262, A:A264, A:G265, A:T266, A:V267, A:G268, A:E269, A:N270, A:V271, A:P272, A:D273, A:D274, A:L275, A:Y276, A:I277, A:K278, A:G279, A:S280, A:G281, A:S282, A:T283,…	59	0.739		A:N341, A:L342, A:T343, A:I344, A:C345, A:A346, A:S347, A:T348, A:Q349, A:S350, A:P351, A:V352, A:P353, A:G354, A:Q355, A:Y356, A:D357, A:A358, A:T359, A:K360, A:F361, A:K362, A:Q363, A:Y364	24	0.867		A:S2, A:L3, A:R5, A:P6, A:S7, A:E8, A:A9, A:T10, A:V11, A:Y12	10	0.968		A:N341, A:M342, A:T343, A:L344, A:C345, A:T346, A:Q347, A:V348, A:T349, A:S350, A:D351, A:S352, A:T353, A:Y354, A:K355, A:N356, A:E357, A:N358, A:F359, A:K360, A:E361, A:Y362	22	0.876		A:N370, A:L371, A:T372, A:L373, A:C374, A:A375, A:S376, A:T377, A:Q378, A:N379, A:P380, A:V381, A:P382, A:S383, A:T384, A:Y385, A:D386, A:P387, A:T388, A:K389, A:F390, A:K391, A:Q392, A:Y393	24	0.863		A:N127, A:K128, A:F129, A:D130, A:D131, A:T132, A:E133, A:T134, A:S135, A:N136, A:K137, A:Y138, A:A139, A:G140, A:K141, A:P142, A:G143, A:I144, A:D145, A:N146, A:R147, A:S221, A:F263, A:N265, A:R266, A:A267, A:G268, A:T269, A:L270, A:G271, A:D272, A:P273, A:V274, A:P275, A:G276, A:D277, A:L278, A:Y279, A:I280, A:Q281, A:G282, A:S283, A:N284, A:S285, A:G286, A:N287, A:T288, A:A289, A:T290, A:V291,…	55	0.772		A:Y123, A:N125, A:K126, A:F127, A:D128, A:D129, A:T130, A:E131, A:T132, A:S133, A:N134, A:R135, A:Y136, A:P137, A:A138, A:Q139, A:P140, A:G141, A:S142, A:D143, A:N144, A:R145, A:R258, A:H259, A:F260, A:N262, A:R263, A:A264, A:G265, A:K266, A:L267, A:G268, A:E269, A:A270, A:V271, A:P272, A:D273, A:D274, A:L275, A:Y276, A:I277, A:K278, A:G279, A:S280, A:G281, A:N282, A:T283, A:A284, A:V285, A:I286,…	55	0.772
A:K160, A:G161, A:K162, A:Q163, A:C164, A:T165, A:N166, A:T167, A:P168, A:V169, A:Q170, A:A171, A:G172, A:D173, A:C174, A:P175, A:P176, A:L177, A:E178	19	0.793		A:K168, A:G169, A:T170, A:Q171, A:S172, A:S173, A:N174, A:T175, A:S176, A:V177, A:Q178, A:N179, A:G180, A:D181, A:C182, A:P183, A:P184, A:L185, A:E186	19	0.787		A:K20, A:V21, A:V22, A:S23, A:T24, A:D25, A:E26, A:Y27, A:V28, A:A29, A:R30, A:F83, A:G84, A:F85, A:P86, A:D87, A:T88, A:S89, A:F90, A:Y91, A:N92, A:P93, A:D94, A:T95, A:Q96, A:Y242, A:G318, A:H319, A:K380, A:T382, A:L383, A:T384, A:A385, A:D386, A:V387, A:M388, A:T389, A:Y390, A:H392, A:S393, A:S396, A:T397, A:E400, A:N403, A:F404, A:G405, A:L406, A:Q407, A:P408, A:P409, A:P410, A:G411, A:G412, …	77	0.724		A:K171, A:G172, A:T173, A:A174, A:S175, A:K176, A:S177, A:R178, A:P179, A:L180, A:S181, A:Q182, A:G183, A:D184, A:C185, A:P186, A:P187, A:L188	18	0.804		A:N342, A:M343, A:S344, A:V345, A:C346, A:A347, A:A348, A:I349, A:A350, A:N351, A:S352, A:D353, A:T354, A:T355, A:F356, A:K357, A:S358, A:S359, A:N360, A:F361, A:K362, A:E363, A:Y364	23	0.814		A:L123, A:N125, A:K126, A:F127, A:D128, A:D129, A:T130, A:E131, A:T132, A:G133, A:N134, A:K135, A:Y136, A:P137, A:G138, A:Q139, A:P140, A:G141, A:A142, A:D143, A:N144, A:R145, A:E146, A:C147, A:K172, A:G173, A:V174, A:A175, A:S176, A:A182, A:N183, A:D184, A:C185, A:P186, A:P187, A:L188, A:E189, A:S218, A:R258, A:H259, A:F260, A:N262, A:R263, A:A264, A:G265, A:K266, A:L267, A:G268, A:E269, A:A270,…	71	0.758		A:G199, A:T200, A:L201, A:C202, A:K203, A:P204, A:A205, A:Q206, A:L207, A:Q208, A:P209, A:G210, A:D211, A:C212, A:P213, A:P214	16	0.785		A:Y35, A:W317, A:F459, A:S460, A:A461, A:D462, A:L463, A:D464, A:Q465, A:F466, A:P467, A:G469, A:R470, A:K471, A:F472, A:L473, A:L474, A:Q475, A:A476	19	0.704		A:Y35, A:W312, A:F454, A:S455, A:A456, A:D457, A:L458, A:D459, A:Q460, A:F461, A:P462, A:G464, A:R465, A:K466, A:F467, A:L468, A:L469, A:Q470, A:S471, A:G472, A:L473	21	0.703
A:F112, A:N114, A:K115, A:Y116, A:D117, A:D118, A:V119, A:E120, A:N121, A:S122, A:G123, A:S124, A:G125, A:G126, A:N127, A:P128, A:G129, A:Q130, A:D131, A:N132, A:R133, A:V134, A:N135, A:S207, A:M244, A:F245, A:A246, A:R247, A:H248, A:F249, A:N251, A:R252, A:A253, A:G254, A:E255, A:V256, A:G257, A:E258, A:P259, A:V260, A:P261, A:D262, A:T263, A:L264, A:I265, A:I266, A:K267, A:G268, A:S269, A:G270,…	60	0.73		A:A19, A:V20, A:V21, A:A22, A:T23, A:D24, A:A25, A:Y26, A:V27, A:K28, A:R29, A:T30, A:N31, A:I32, A:F33, A:P75, A:D76, A:P77, A:N78, A:K79, A:F80, A:A81, A:L82, A:P83, A:D84, A:S85, A:S86, A:L87, A:F88, A:D89, A:P90, A:T91, A:T92, A:Q93, A:R94, A:L95, A:A236, A:D237, A:P238, A:Y239, A:G315, A:H316, A:L374, A:C375, A:S376, A:I377, A:T378, A:L379, A:S380, A:A381, A:E382, A:V383, A:M384, A:A385, A:Y…	69	0.693		A:F455, A:S456, A:A457, A:D458, A:L459, A:D460, A:Q461, A:F462, A:P463, A:L464, A:G465, A:R466, A:K467, A:F468, A:L469, A:L470, A:Q471, A:L472, A:G473, A:L474	20	0.713		A:F122, A:N124, A:K125, A:L126, A:D127, A:D128, A:T129, A:E130, A:S131, A:S132, A:H133, A:A134, A:A135, A:T136, A:S137, A:N138, A:V139, A:S140, A:E141, A:D142, A:V143, A:R144, A:D145, A:N146, A:C218, A:F256, A:A257, A:R258, A:H259, A:F260, A:N262, A:R263, A:A264, A:G265, A:T266, A:M267, A:G268, A:D269, A:T270, A:V271, A:P272, A:Q273, A:S274, A:L275, A:Y276, A:I277, A:K278, A:G279, A:T280, A:G281,…	69	0.704		A:N404, A:F405, A:G406, A:L407, A:T408, A:T409, A:P410, A:P411, A:S412, A:G413, A:S414, A:L415, A:E416, A:D417, A:T418	15	0.808		A:S51, A:I52, A:K53, A:N54, A:P55, A:T56, A:N57, A:A58, A:K59, A:K60, A:L61, A:L62, A:V63, A:P64	14	0.712		A:F149, A:N151, A:K152, A:L153, A:D154, A:D155, A:T156, A:E157, A:S158, A:A159, A:H160, A:A161, A:A162, A:T163, A:A164, A:V165, A:I166, A:T167, A:Q168, A:D169, A:V170, A:R171, A:D172, A:N173, A:C245, A:R285, A:H286, A:F287, A:N289, A:R290, A:A291, A:G292, A:V293, A:M294, A:G295, A:D296, A:T297, A:V298, A:P299, A:T300, A:D301, A:L302, A:Y303, A:I304, A:K305, A:G306, A:T307, A:S308, A:A309, A:N310,…	61	0.744		A:K20, A:V21, A:V22, A:S23, A:T24, A:D25, A:E26, A:Y27, A:V28, A:S29, A:R30, A:T31, A:S32, A:I33, A:Y34, A:P81, A:D82, A:P83, A:N84, A:K85, A:F86, A:G87, A:F88, A:P89, A:D90, A:T91, A:S92, A:F93, A:Y94, A:N95, A:P96, A:E97, A:T98, A:Q99, A:R100, A:L101, A:E243, A:P244, A:Y245, A:R320, A:A321, A:G323, A:H324, A:N326, A:L382, A:C383, A:K384, A:I385, A:T386, A:L387, A:T388, A:A389, A:D390, A:V391, A…	71	0.695		A:K20, A:V21, A:V22, A:S23, A:T24, A:D25, A:E26, A:Y27, A:V28, A:S29, A:R30, A:T31, A:S32, A:I33, A:Y34, A:P79, A:D80, A:P81, A:N82, A:K83, A:F84, A:G85, A:F86, A:P87, A:D88, A:T89, A:S90, A:F91, A:Y92, A:N93, A:P94, A:D95, A:T96, A:Q97, A:R98, A:L99, A:E240, A:P241, A:Y242, A:A316, A:Q317, A:G318, A:H319, A:N320, A:N321, A:L377, A:C378, A:K379, A:I380, A:T381, A:L382, A:T383, A:A384, A:E385, A:I…	71	0.683
A:K12, A:V13, A:V14, A:A15, A:T16, A:D17, A:A18, A:Y19, A:V20, A:T21, A:R22, A:T23, A:N24, A:I25, A:F26, A:P68, A:D69, A:P70, A:N71, A:K72, A:F73, A:A74, A:L75, A:P76, A:D77, A:S78, A:S79, A:L80, A:F81, A:D82, A:P83, A:T84, A:T85, A:Q86, A:R87, A:L88, A:D229, A:P230, A:Y231, A:K304, A:A305, A:G307, A:H308, A:N310, A:Q365, A:L366, A:C367, A:S368, A:I369, A:T370, A:L371, A:S372, A:A373, A:E374, A:V…	71	0.692		A:G107, A:Q108, A:P109, A:L110, A:G111, A:N121, A:Y123, A:D124, A:D125, A:V126, A:E127, A:N128, A:S129, A:G130, A:G131, A:Y132, A:G133, A:G134, A:N135, A:P136, A:G137, A:Q138, A:D139, A:N140, A:R141, A:S215, A:M252, A:F253, A:A254, A:R255, A:H256, A:F257, A:N259, A:R260, A:A261, A:G262, A:T263, A:V264, A:G265, A:E266, A:P267, A:V268, A:P269, A:D270, A:D271, A:L272, A:L273, A:V274, A:K275, A:G276,…	72	0.69		A:P51, A:I52, A:K53, A:K54, A:P55, A:N56, A:N57, A:N58, A:K59, A:I60, A:L61, A:V62, A:P63	13	0.655		A:Y35, A:P310, A:W312, A:F456, A:S457, A:L458, A:D459, A:L460, A:D461, A:Q462, A:Y463, A:P464, A:G466, A:R467, A:K468, A:F469, A:L470, A:V471, A:Q472, A:A473, A:G474, A:L475	22	0.691		A:L123, A:N125, A:K126, A:F127, A:D128, A:D129, A:T130, A:E131, A:N132, A:S133, A:N134, A:Y136, A:A137, A:G138, A:G139, A:P140, A:G141, A:T142, A:D143, A:N144, A:R145, A:E146, A:C147, A:S219, A:R259, A:H260, A:F261, A:F262, A:N263, A:R264, A:S265, A:G266, A:T267, A:V268, A:G269, A:E270, A:S271, A:V272, A:P273, A:T274, A:D275, A:L276, A:Y277, A:I278, A:K279, A:G280, A:S281, A:G282, A:S283, A:T284,…	58	0.739		A:S19, A:K20, A:V21, A:V22, A:S23, A:T24, A:D25, A:E26, A:Y27, A:V28, A:S29, A:R30, A:T31, A:S32, A:I33, A:Y34, A:P79, A:D80, A:P81, A:N82, A:K83, A:F84, A:G85, A:F86, A:P87, A:D88, A:T89, A:S90, A:F91, A:Y92, A:N93, A:P94, A:D95, A:T96, A:Q97, A:R98, A:L99, A:E240, A:P241, A:Y242, A:A316, A:Q317, A:G318, A:H319, A:L377, A:C378, A:K379, A:V380, A:T381, A:L382, A:T383, A:A384, A:E385, A:V386, A:M3…	70	0.691		A:V47, A:V48, A:S49, A:T50, A:D51, A:D52, A:Y53, A:V54, A:S55, A:R56, A:D106, A:N108, A:K109, A:F110, A:G111, A:L112, A:P113, A:D114, A:S115, A:T116, A:I117, A:Y118, A:N119, A:P120, A:E121, A:T122, A:Q123, A:R124, A:Y269, A:G347, A:H348, A:T410, A:I411, A:T412, A:L413, A:T414, A:A415, A:E416, A:V417, A:M418, A:S419, A:Y420, A:I421, A:H422, A:S423, A:S426, A:L429, A:E430, A:W432, A:N433, A:F434, A…	84	0.705		A:S303, A:M304, A:V305, A:T306, A:S307, A:E308, A:Q310	7	0.58
A:Y27, A:P299, A:W301, A:F443, A:S444, A:S445, A:E446, A:L447, A:D448, A:Q449, A:Y450, A:P451, A:L452, A:G453, A:R454, A:K455, A:F456, A:L457, A:L458, A:Q459, A:S460	21	0.678		A:Y34, A:P307, A:W309, A:F451, A:S452, A:S453, A:E454, A:L455, A:D456, A:Q457, A:F458, A:P459, A:L460, A:G461, A:R462, A:K463, A:F464, A:L465, A:L466, A:Q467, A:S468, A:G469, A:Y470	23	0.686		A:G110, A:Q111, A:P112, A:L113, A:G114, A:S298, A:M299, A:V300, A:T301, A:S302, A:D303, A:A304, A:Q305, A:T337, A:R338	15	0.521						A:G173, A:S174, A:P175, A:C176, A:S177, A:N178, A:N179, A:A180, A:I181, A:T182, A:P183, A:G184, A:D185, A:C186, A:P187, A:P188	16	0.715		A:Q112, A:P113, A:L114, A:G115, A:G297, A:S298, A:M299, A:V300, A:T301, A:S302, A:E303, A:S304, A:Q305	13	0.515		A:Y61, A:K338, A:P339, A:W341, A:F485, A:S486, A:S487, A:D488, A:L489, A:D490, A:Q491, A:Y492, A:P493, A:L494, A:G495, A:R496, A:K497, A:F498, A:L499, A:V500, A:Q501, A:A502, A:G503, A:L504	24	0.687
																A:K431, A:T432, A:A433, A:P434, A:Q435, A:K436, A:P437, A:K438, A:E439	9	0.71
																A:L13, A:P14, A:P15, A:V16, A:P17, A:V18, A:S19, A:K20, A:V21, A:V22, A:S23, A:T24, A:D25, A:E26, A:Y27, A:V28, A:T29, A:R30, A:T31, A:N32, A:I33, A:Y34, A:F84, A:G85, A:F86, A:P87, A:D88, A:T89, A:S90, A:F91, A:Y92, A:N93, A:P94, A:E95, A:T96, A:Q97, A:H320, A:Q378, A:L379, A:K381, A:I382, A:T383, A:L384, A:S385, A:A386, A:D387, A:I388, A:M389, A:T390	49	0.67
																A:S51, A:I52, A:P53, A:K54, A:S55, A:D56, A:N57, A:P58, A:K59, A:K60, A:I61, A:V62, A:V63	13	0.59
																A:D80, A:P81, A:N82, A:K83, A:R98, A:L99	6	0.516
																A:S299, A:M300, A:V301, A:T302, A:S303, A:D304, A:A305, A:Q306	8	0.516

## Sheet: L2
Table S5. Prediction of discontinuous epitope of L2 protein of HPV type 6, 11, 16, 31, 33, 52, and 58
HPV6				HPV11				HPV16				HPV31				HPV33				HPV52				HPV58
Residues	Number of residues	Score	3D structure	Residues	Number of residues	Score	3D structure	Residues	Number of residues	Score	3D structure	Residues	Number of residues	Score	3D structure	Residues	Number of residues	Score	3D structure	Residues	Number of residues	Score	3D structure	Residues	Number of residues	Score	3D structure
A:D347, A:I348, A:Y349, A:A350, A:E351, A:S352, A:F353, A:E354, A:P355, A:G356, A:I357, A:N358, A:P359, A:T360, A:Q361, A:H362, A:P363, A:V364, A:T365, A:N366, A:I367, A:S368, A:D369, A:T370, A:Y371	25	0.921		A:G380, A:N381, A:T382, A:T383, A:V384, A:P385, A:L386, A:S387, A:I388, A:P389, A:S390, A:D391	12	0.923		A:A370, A:D371, A:D372, A:F373, A:I374, A:T375, A:D376, A:T377, A:S378, A:T379, A:T380, A:P381, A:V382, A:P383, A:S384, A:V385, A:P386, A:S387, A:T388, A:S389, A:L390, A:S391, A:G392, A:Y393, A:I394, A:P395, A:A396, A:N397, A:T398, A:T399, A:I400, A:P401, A:F402	33	0.876		A:R90, A:P91, A:P92, A:V93, A:S94, A:I95, A:D96, A:P97, A:V98, A:G99, A:P100, A:L101, A:D102, A:P103, A:S104, A:I105, A:V106, A:S107, A:L108, A:V109, A:E110	21	0.875		A:N160, A:P161, A:T162	3	0.939		A:T354, A:I355, A:N356, A:D357, A:G358, A:L359, A:Y360	7	0.935		A:A367, A:D368, A:D369, A:A370, A:D371, A:T372, A:I373, A:H374, A:D375, A:F376, A:Q377, A:S378, A:P379, A:L380, A:H381, A:S382, A:H383, A:T384, A:S385, A:F386, A:A387, A:T388, A:T389	23	0.934
A:G48, A:S49, A:L50, A:G51, A:V52, A:F53, A:F54, A:G55, A:G56, A:L57, A:G58, A:I59, A:G60, A:T61, A:G62, A:S63, A:G64, A:T65, A:G66, A:G67, A:T69, A:G70, A:Y71, A:V72, A:P73, A:L74, A:Q75, A:T76, A:S77, A:A78, A:K79, A:P80, A:S81, A:I82, A:T83, A:S84, A:G85, A:P86, A:M87, A:A88	40	0.777		A:D346, A:I347, A:Y348, A:A349, A:E350, A:P351, A:F352, A:D353, A:P354, A:I355, A:P356, A:D357, A:P358, A:V359, A:Q360, A:H361, A:S362, A:V363, A:T364, A:Q365, A:S366, A:Y367	22	0.847		A:R78, A:P79, A:P80, A:T81, A:A82, A:T83, A:D84, A:T85, A:L86, A:A87, A:P88, A:V89	12	0.835		A:S162, A:V163, A:L164, A:Q165, A:P166, A:P167, A:T168, A:P169, A:A170, A:E171, A:T172, A:S173, A:G174, A:H175, A:L176, A:L177, A:L178, A:S179, A:S180, A:S181, A:S182, A:I183, A:S184, A:T185, A:H186	25	0.855		A:D401, A:T402, A:P403, A:V404, A:M405, A:S406, A:G407, A:P408, A:D409, A:I410, A:P411, A:S412, A:P413, A:L414, A:F415, A:P416, A:T417, A:S418, A:S419, A:P420	20	0.834		A:S184, A:S185, A:P186, A:T187, A:I188, A:S189, A:T190, A:H191, A:T192, A:Y193, A:E194, A:E195, A:I196, A:P197, A:M198	15	0.853		A:S357, A:I358, A:N359, A:D360, A:G361, A:L362, A:Y363	7	0.929
A:P96, A:V97, A:A98, A:P99, A:S100, A:D101, A:P102, A:S103, A:I104, A:V105, A:S106, A:L107, A:I108, A:E109, A:E110, A:S111, A:A112, A:I113, A:I114, A:N115, A:A116, A:G117, A:A118, A:P119, A:E120, A:I121, A:V122, A:P123, A:P124, A:A125, A:H126, A:G127, A:G128, A:F129, A:T130, A:I131, A:T132, A:S133, A:S134, A:E135, A:T136, A:T137, A:T138, A:P139, A:A140, A:I141, A:L142, A:D143, A:V144, A:S145, A:V…	54	0.775		A:F411, A:S412, A:P413, A:V414, A:T415, A:P416, A:A417, A:L418, A:P419, A:T420, A:G421, A:P422, A:V423, A:F424, A:I425, A:T426, A:G427, A:S428, A:D429, A:F430	20	0.808		A:R90, A:P91, A:P92, A:L93, A:T94, A:V95, A:D96, A:P97, A:V98, A:G99, A:P100, A:S101, A:D102, A:P103, A:S104, A:I105, A:V106, A:S107, A:L108, A:V109, A:E110	21	0.802		A:D354, A:I355, A:Y356, A:A357, A:D358, A:T359, A:D360, A:F361, A:T362, A:V363, A:D364, A:T365, A:P366, A:A367, A:T368, A:H369	16	0.807		A:D130, A:V131, A:T132, A:T133, A:S134, A:A135, A:D136, A:T137, A:T138, A:P139, A:A140, A:I141, A:I142, A:N143, A:V144, A:S145, A:S146	17	0.818		A:Q398, A:P399, A:T400, A:M401, A:S402, A:I403	6	0.827		A:F53, A:G55, A:G56, A:L57, A:G58, A:I59, A:G60, A:T61, A:G62, A:S63, A:G64, A:T65, A:G66, A:G67, A:T69, A:G70, A:Y71, A:V72, A:P73, A:L74, A:G75, A:S76, A:T77, A:P78, A:P79, A:S80, A:E81, A:A82, A:I83, A:P84, A:L85, A:Q86, A:P87, A:I88	34	0.798
A:F415, A:S416, A:P417, A:V418, A:T419, A:P420, A:A421, A:L422, A:P423, A:T424, A:G425, A:P426, A:V427, A:F428, A:I429, A:T430, A:G431, A:S432, A:G433, A:F434, A:Y435	21	0.751		A:L368, A:T369, A:S370, A:T371, A:P372, A:N373, A:T374, A:L375, A:S376, A:Q377, A:S378, A:W379	12	0.744		A:T343, A:I344, A:T345, A:P346, A:S347, A:T348, A:Y349, A:T350, A:T351, A:T352, A:S353, A:H354, A:A355, A:A356, A:S357, A:P358, A:T359, A:S360, A:I361, A:N362, A:N363, A:G364, A:L365, A:Y366	24	0.793		A:F404, A:S405, A:G406, A:P407, A:D408, A:V409, A:P410, A:I411, A:E412, A:H413, A:A414, A:P415, A:T416, A:Q417, A:V418, A:F419, A:P420	17	0.794		A:H349, A:D350, A:T351, A:S352, A:T353, A:S354, A:S355, A:Y356, A:S357, A:I358, A:N359, A:D360, A:G361, A:L362, A:Y363	15	0.813		A:R89, A:P90, A:P91, A:V92, A:T93, A:V94, A:E95, A:P96, A:I97, A:G98, A:P99, A:L100, A:E101, A:P102, A:S103, A:I104, A:V105, A:S106, A:M107, A:I108, A:E109, A:E110, A:T111, A:T112, A:F113	25	0.807		A:D130, A:I131, A:T132, A:T133, A:S134, A:A135, A:D136, A:T137, A:T138, A:P139, A:A140, A:I141, A:L142, A:N143, A:V144, A:S145, A:S146	17	0.791
A:A174, A:N175, A:G176, A:H177, A:I178, A:L179, A:I180, A:S181, A:A182, A:P183, A:T184, A:V185, A:T186, A:S187, A:H188, A:P189, A:I190	17	0.674		A:F159, A:T160, A:E161, A:P162, A:S163, A:V164, A:I165	7	0.735		A:E111, A:T112, A:S113, A:F114, A:I115, A:D116, A:A117, A:G118, A:A119, A:P120, A:T121, A:S122, A:V123, A:P124, A:S125, A:I126, A:P127, A:P128, A:D129, A:V130, A:S131, A:G132, A:F133, A:S134, A:I135, A:T136, A:T137, A:S138, A:T139, A:D140, A:T141, A:T142, A:P143, A:A144, A:I145, A:L146, A:D147, A:I148, A:N149, A:N150	40	0.767		A:Y386, A:V387, A:P388, A:T389, A:N390, A:T391, A:T392, A:V393, A:P394, A:L395, A:S396, A:T397, A:G398, A:F399, A:D400, A:I401, A:P402, A:I403	18	0.782		A:R89, A:P90, A:P91, A:V92, A:T93, A:V94, A:D95, A:T96, A:V97, A:G98, A:P99, A:L100, A:D101, A:S102, A:S103, A:I104, A:V105, A:S106, A:L107, A:I108, A:E109, A:E110, A:T111, A:S112, A:F113, A:I114, A:E115, A:A116, A:G117, A:A118, A:P119, A:A120, A:P121, A:S122, A:I123, A:P124, A:T125, A:P126, A:S127, A:G128, A:F129	41	0.744		A:D130, A:V131, A:T132, A:T133, A:S134, A:A135, A:N136, A:N137, A:T138, A:P139, A:A140, A:I141, A:I142, A:N143, A:V144	15	0.755		A:R89, A:P90, A:P91, A:V92, A:T93, A:V94, A:D95, A:T96, A:V97, A:G98, A:P99, A:L100, A:D101, A:S102, A:S103, A:I104, A:V105, A:S106, A:L107, A:I108, A:E109, A:E110, A:S111, A:S112, A:F113, A:I114, A:D115, A:A116, A:G117, A:A118, A:P119, A:A120, A:P121, A:S122, A:I123, A:P124, A:T125, A:P126, A:S127, A:G128, A:F129	41	0.779
A:G384, A:N385, A:T386, A:T387, A:V388, A:P389, A:L390, A:S391, A:L392, A:P393, A:N394, A:D395, A:L396, A:F397	14	0.665		A:W392, A:V394, A:Q395, A:S396, A:G397, A:P398, A:D399, A:I400, A:T401, A:F402, A:P403, A:T404, A:A405, A:S406, A:M407, A:G408, A:T409, A:P410	18	0.713		A:S50, A:M51, A:G52, A:V53, A:F54, A:F55, A:G56, A:G57, A:L58, A:G59, A:I60, A:G61, A:T62, A:G63, A:S64, A:G65, A:T66, A:G67, A:G68, A:R69, A:T70, A:G71, A:Y72, A:I73, A:P74, A:L75, A:G76, A:T77	28	0.707		A:E111, A:S112, A:G113, A:I114, A:V115, A:D116, A:V117, A:G118, A:A119, A:P120, A:A121, A:P122, A:I123, A:P124, A:H125, A:P126, A:P127, A:T128, A:T129, A:S130, A:G131, A:F132, A:D133, A:I134, A:A135, A:T136, A:T137, A:A138, A:D139, A:T140, A:T141, A:P142, A:A143, A:I144, A:L145, A:D146, A:V147	37	0.734		A:F53, A:G55, A:G56, A:L57, A:G58, A:I59, A:G60, A:T61, A:G62, A:S63, A:G64, A:S65, A:G66, A:G67, A:R68, A:T69, A:G70, A:Y71	18	0.74		A:A424, A:P425, A:T426, A:A427, A:P428, A:S429, A:T430, A:S431, A:I432, A:I433, A:V434, A:D435, A:G436, A:T437, A:D438, A:F439	16	0.726		A:E410, A:P411, A:G412, A:P413, A:D414, A:I415, A:A416, A:S417, A:S418, A:V419, A:T420, A:S421, A:M422, A:S423, A:S424, A:P425	16	0.717
A:L372, A:T373, A:S374, A:T375, A:P376, A:N377, A:T378, A:V379, A:T380, A:Q381, A:P382, A:W383	12	0.646		A:G126, A:G127, A:F128, A:T129, A:I130, A:T131, A:S132, A:S133, A:E134, A:S135, A:T136, A:T137, A:P138, A:A139, A:I140, A:L141, A:D142, A:V143, A:S144, A:V145, A:T146, A:N147, A:H148, A:T149, A:T150, A:T151, A:S152, A:V153, A:F154, A:Q155	30	0.708		A:G179, A:H180, A:F181, A:T182, A:L183, A:S184, A:S185, A:S186, A:T187, A:I188, A:S189, A:T190, A:H191, A:Y193, A:E194, A:E195, A:I196, A:P197, A:M198	19	0.7		A:R78, A:P79, A:S80, A:T81, A:V82, A:S83, A:E84, A:A85, A:S86, A:I87, A:P88, A:I89	12	0.709		A:D364, A:V365, A:Y366, A:A367, A:D368, A:D369, A:V370, A:D371, A:N372, A:V373, A:H374, A:T375, A:P376, A:M377, A:Q378, A:H379	16	0.73		A:N160, A:P161, A:T162	3	0.72		A:S184, A:S185, A:P186, A:T187, A:V188, A:S189, A:T190, A:H191, A:S192, A:Y193	10	0.712
A:Q399, A:S400, A:G401, A:P402, A:D403, A:I404, A:T405, A:F406, A:P407, A:T408, A:A409, A:P410, A:M411, A:G412, A:T413, A:P414	16	0.592		A:V91, A:L92, A:V93, A:E94, A:P95, A:V96, A:A97, A:P98, A:S99, A:D100, A:P101, A:S102, A:I103, A:V104, A:S105, A:L106, A:I107, A:E108, A:E109, A:S110, A:A111, A:I112, A:I113, A:N114, A:A115, A:G116, A:A117, A:P118, A:E119, A:V120, A:V121, A:P122, A:P123, A:T124, A:Q125	35	0.7		A:G403, A:G404, A:A405, A:Y406, A:N407, A:I408, A:P409, A:L410, A:V411, A:S412, A:G413, A:P414, A:D415, A:I416, A:P417, A:I418, A:N419, A:I420, A:T421, A:D422	20	0.636		A:N370, A:V371, A:S372, A:P373, A:S374, A:T375, A:A376, A:V377, A:Q378, A:S379, A:T380, A:S381, A:A382, A:V383, A:S384, A:A385	16	0.671		A:S184, A:S185, A:P186, A:T187, A:V188, A:S189, A:T190, A:Q191, A:S192, A:Y193, A:E194, A:N195, A:I196, A:P197, A:M198	15	0.723		A:I114, A:E115, A:S116, A:G117, A:A118, A:P119, A:A120, A:P121, A:S122, A:I123, A:P124, A:S125, A:A126, A:T127, A:G128, A:F129	16	0.71		A:N160, A:P161, A:S162, A:F163, A:T164, A:E165, A:P166, A:S167, A:V168, A:L169	10	0.708
A:R89, A:P90, A:P91, A:V92, A:V93, A:V94, A:E95	7	0.514		A:A11, A:S12, A:A13, A:T14, A:Q15, A:L16, A:Y17, A:Q18, A:T19, A:C20, A:K21, A:A22, A:T23, A:G24, A:T25, A:C26, A:P27, A:P28, A:D29, A:V30, A:I31, A:P32, A:K33, A:V34, A:E35, A:H36, A:T37, A:T38, A:I39, A:A40, A:D41, A:Q42, A:I43	33	0.656		A:Q423, A:A424, A:P425, A:S426, A:L427, A:I428, A:P429	7	0.535		A:S50, A:M51, A:G52, A:V53, A:F54, A:F55, A:G56, A:G57, A:L58, A:G59, A:I60, A:G61, A:S62, A:G63, A:S64, A:G65, A:T66, A:G67, A:G68, A:T70, A:G71, A:Y72	22	0.657		A:F163, A:T164, A:E165, A:P166, A:S167, A:V168, A:L169, A:H170, A:P171, A:P172, A:A173	11	0.678		A:E404, A:S405, A:G406, A:P407, A:D408, A:I409, A:P410, A:L411, A:P412, A:S413	10	0.71		A:Q347, A:S348, A:L349, A:N350, A:T351, A:S352, A:V353, A:S354, A:P355, A:Y356	10	0.639
								A:T156, A:T157, A:H158, A:N159	4	0.529		A:A340, A:S341, A:A342, A:T343, A:T344, A:T345, A:S346, A:T347, A:L348, A:N349, A:D350, A:G351, A:L352, A:Y353	14	0.621		A:K22, A:A23, A:T24	3	0.542		A:P344, A:L345, A:L346, A:P347, A:Q348, A:S349, A:V350, A:S351, A:P352, A:Y353	10	0.65		A:D403, A:T404, A:P405, A:L406, A:V407, A:S408, A:L409	7	0.628
								A:N160, A:P161, A:T162	3	0.521		A:V73, A:P74, A:L75, A:S76, A:T77	5	0.581						A:D199, A:T200, A:F201	3	0.629		A:K22, A:A23, A:S24	3	0.53
								A:T151, A:V152, A:T153	3	0.501		A:K23, A:A24, A:A25, A:G26, A:T27	5	0.513						A:S49, A:L50, A:G51, A:V52, A:F53, A:F54, A:G55, A:G56, A:L57, A:G58, A:I59, A:G60, A:T61, A:G62, A:A63, A:G64, A:S65, A:G66, A:G67, A:A69, A:G70, A:Y71	22	0.624
																				A:F163, A:T164, A:E165, A:P166, A:S167, A:I168, A:I169	7	0.608
																				A:P174, A:A175, A:E176, A:A177, A:S178, A:G179, A:H180, A:V181, A:L182, A:F183	10	0.598
																				A:K22, A:A23, A:S24, A:G25, A:T26, A:C27	6	0.543
																				A:V72, A:P73, A:L74	3	0.539
																				A:P79, A:T80, A:S81, A:S82, A:I83, A:T84, A:T85, A:S86, A:T87	9	0.522
																				A:Q170, A:P171, A:P172, A:A173	4	0.519
																				A:V202, A:T203, A:S204	3	0.514
