# Supplementary material for: Evolutionary Dynamics of Human Papillomavirus in Thailand: Immunoinformatic Design of a Synergistic L1/L2 Vaccine Candidate
Source: Pharmaceuticals (Basel). 2026 May 12;19(5):758. doi: 10.3390/ph19050758 (PMC13209937; doi:10.3390/ph19050758)
Supplement: Supplementary file 1 [file pharmaceuticals-19-00758-s001.zip › Table S6.xlsx]

## Sheet: HPV 6 L1
Table S6. Predicted MHC Class I T-cell epitopes for the Human Papillomavirus 6 (HPV6) L1 major capsid protein
Allele	Peptide	Length	Percentile rank	MHC ic50	MHC score	Prob score	Total score
HLA-A*30:02	RLITYDNPVY	10	0.3	24	-1.38	0.6708	1.53
HLA-B*15:01	RLITYDNPVY	10	0.11	24	-1.38	0.6708	1.53
HLA-A*23:01	FYLHPAWYF	9	0.01	10.3	-1.01	0.5045	1.44
HLA-A*24:02	FYLHPAWYF	9	0.02	10.3	-1.01	0.5045	1.44
HLA-B*35:01	LITYDNPVY	9	0.32	34.1	-1.53	0.6777	1.35
HLA-A*23:01	KWGSLGVFF	9	0.05	27.7	-1.44	0.5018	1.32
HLA-A*24:02	KWGSLGVFF	9	0.04	27.7	-1.44	0.5018	1.32
HLA-A*23:01	KWGSLGVFF	9	0.05	28.3	-1.45	0.5018	1.31
HLA-A*24:02	KWGSLGVFF	9	0.04	28.3	-1.45	0.5018	1.31
HLA-B*07:02	FPTAPMGTPF	10	0.15	5	-0.7	0.6015	1.23
HLA-B*35:01	FPTAPMGTPF	10	0.04	5	-0.7	0.6015	1.23
HLA-B*53:01	FPTAPMGTPF	10	0.06	5	-0.7	0.6015	1.23
HLA-B*15:01	ILKWGSLGVF	10	0.33	25.3	-1.4	0.6121	1.12
HLA-A*23:01	FYLHPAWYF	9	0.01	23.4	-1.37	0.5045	1.08
HLA-A*24:02	FYLHPAWYF	9	0.02	23.4	-1.37	0.5045	1.08
HLA-A*30:02	VFITGSGFY	9	0.11	31.1	-1.49	0.7634	1.08
HLA-A*26:01	HPVTNISDTY	10	0.29	23.1	-1.36	0.7914	1.06
HLA-A*26:01	HPVTNISDTY	10	0.29	23.1	-1.36	0.6335	1.06
HLA-B*35:01	HPVTNISDTY	10	0.02	23.1	-1.36	0.7914	1.06
HLA-B*35:01	HPVTNISDTY	10	0.02	23.1	-1.36	0.6335	1.06
HLA-B*53:01	HPVTNISDTY	10	0.08	23.1	-1.36	0.7914	1.06
HLA-B*53:01	HPVTNISDTY	10	0.08	23.1	-1.36	0.6335	1.06
HLA-A*23:01	GFYLHPAWYF	10	0.1	34.2	-1.53	0.7223	0.95
HLA-A*23:01	GFYLHPAWYF	10	0.1	34.2	-1.53	0.6454	0.95
HLA-A*24:02	GFYLHPAWYF	10	0.14	34.2	-1.53	0.7223	0.95
HLA-A*24:02	GFYLHPAWYF	10	0.14	34.2	-1.53	0.6454	0.95
HLA-A*32:01	LQSGPDITF	9	0.35	48.1	-1.68	0.9263	0.94
HLA-A*32:01	LQSGPDITF	9	0.35	48.1	-1.68	0.5582	0.94
HLA-B*15:01	LQSGPDITF	9	0.03	48.1	-1.68	0.9263	0.94
HLA-B*15:01	LQSGPDITF	9	0.03	48.1	-1.68	0.5582	0.94
HLA-B*15:01	HQVQVTDPAF	10	0.12	20.1	-1.3	0.7215	0.94
HLA-B*07:02	RPAIASRRGL	10	0.03	7	-0.85	0.9836	0.86
HLA-A*02:01	FITGSGFYL	9	0.31	11.1	-1.05	0.5486	0.74
HLA-A*02:06	FITGSGFYL	9	0.25	11.1	-1.05	0.5486	0.74
HLA-A*26:01	NTIADQILKW	10	0.45	18.8	-1.27	0.9796	0.7
HLA-A*26:01	NTIADQILKW	10	0.45	18.8	-1.27	0.6012	0.7
HLA-B*53:01	NTIADQILKW	10	0.29	18.8	-1.27	0.9796	0.7
HLA-B*53:01	NTIADQILKW	10	0.29	18.8	-1.27	0.6012	0.7
HLA-B*57:01	NTIADQILKW	10	0.05	18.8	-1.27	0.9796	0.7
HLA-B*57:01	NTIADQILKW	10	0.05	18.8	-1.27	0.6012	0.7
HLA-B*58:01	NTIADQILKW	10	0.04	18.8	-1.27	0.9796	0.7
HLA-B*58:01	NTIADQILKW	10	0.04	18.8	-1.27	0.6012	0.7
HLA-B*07:02	FPTAPMGTPF	10	0.15	17.9	-1.25	0.6015	0.68
HLA-B*35:01	FPTAPMGTPF	10	0.04	17.9	-1.25	0.6015	0.68
HLA-B*53:01	FPTAPMGTPF	10	0.06	17.9	-1.25	0.6015	0.68
HLA-A*03:01	RLHRPAIASR	10	0.13	17.7	-1.25	0.9345	0.64
HLA-A*30:01	RLHRPAIASR	10	0.3	17.7	-1.25	0.9345	0.64
HLA-A*31:01	RLHRPAIASR	10	0.05	17.7	-1.25	0.9345	0.64
HLA-A*02:01	FITGSGFYL	9	0.31	17.2	-1.24	0.5486	0.55
HLA-A*02:06	FITGSGFYL	9	0.25	17.2	-1.24	0.5486	0.55
HLA-B*07:02	FPTAPMGTPF	10	0.15	24.4	-1.39	0.6015	0.54
HLA-B*35:01	FPTAPMGTPF	10	0.04	24.4	-1.39	0.6015	0.54
HLA-B*53:01	FPTAPMGTPF	10	0.06	24.4	-1.39	0.6015	0.54
HLA-A*68:01	TSHTTTSIFR	10	0.35	26.9	-1.43	0.9479	0.48
HLA-B*57:01	GSGFYLHPAW	10	0.23	18.9	-1.28	0.8405	0.47
HLA-B*58:01	GSGFYLHPAW	10	0.4	18.9	-1.28	0.8405	0.47
HLA-B*07:02	FPTAPMGTPF	10	0.15	29.2	-1.47	0.6015	0.46
HLA-B*35:01	FPTAPMGTPF	10	0.04	29.2	-1.47	0.6015	0.46
HLA-B*53:01	FPTAPMGTPF	10	0.06	29.2	-1.47	0.6015	0.46
HLA-A*02:01	GLYSRALHQV	10	0.08	4.9	-0.69	0.7561	0.45
HLA-A*02:01	GLYSRALHQV	10	0.08	4.9	-0.69	0.6557	0.45
HLA-A*02:03	GLYSRALHQV	10	0.03	4.9	-0.69	0.7561	0.45
HLA-A*02:03	GLYSRALHQV	10	0.03	4.9	-0.69	0.6557	0.45
HLA-A*02:06	GLYSRALHQV	10	0.25	4.9	-0.69	0.7561	0.45
HLA-A*02:06	GLYSRALHQV	10	0.25	4.9	-0.69	0.6557	0.45
HLA-A*31:01	YLHPAWYFAR	10	0.44	11.3	-1.05	0.7217	0.4
HLA-A*33:01	YLHPAWYFAR	10	0.31	11.3	-1.05	0.7217	0.4
HLA-A*02:01	YLTSTPNTV	9	0.03	7.5	-0.88	0.621	0.34
HLA-A*02:03	YLTSTPNTV	9	0.03	7.5	-0.88	0.621	0.34
HLA-A*02:06	YLTSTPNTV	9	0.11	7.5	-0.88	0.621	0.34
HLA-B*57:01	GSGFYLHPAW	10	0.23	27.6	-1.44	0.8405	0.3
HLA-B*58:01	GSGFYLHPAW	10	0.4	27.6	-1.44	0.8405	0.3
HLA-A*31:01	YLHPAWYFAR	10	0.44	17.4	-1.24	0.7217	0.22
HLA-A*33:01	YLHPAWYFAR	10	0.31	17.4	-1.24	0.7217	0.22
HLA-A*32:01	SGFYLHPAW	9	0.3	45.9	-1.66	0.7539	0.15
HLA-B*53:01	SGFYLHPAW	9	0.37	45.9	-1.66	0.7539	0.15
HLA-B*57:01	SGFYLHPAW	9	0.23	45.9	-1.66	0.7539	0.15
HLA-B*58:01	SGFYLHPAW	9	0.22	45.9	-1.66	0.7539	0.15
HLA-A*68:02	TTTSIFRNPV	10	0.29	5.8	-0.76	0.948	0.12
HLA-B*40:01	VEANGHILI	9	0.1	16.7	-1.22	0.6006	0.11
HLA-B*44:02	VEANGHILI	9	0.39	16.7	-1.22	0.6006	0.11
HLA-B*44:03	VEANGHILI	9	0.37	16.7	-1.22	0.6006	0.11
HLA-A*31:01	YLHPAWYFAR	10	0.44	22.9	-1.36	0.7217	0.1
HLA-A*33:01	YLHPAWYFAR	10	0.31	22.9	-1.36	0.7217	0.1
HLA-B*07:02	TPNTVTQPW	9	0.39	18.5	-1.27	0.7653	0.06
HLA-B*35:01	TPNTVTQPW	9	0.12	18.5	-1.27	0.7653	0.06
HLA-B*53:01	TPNTVTQPW	9	0.01	18.5	-1.27	0.7653	0.06
HLA-B*40:01	AEEIEMHPL	9	0.06	34.6	-1.54	0.5388	0.03
HLA-B*44:02	AEEIEMHPL	9	0.45	34.6	-1.54	0.5388	0.03
HLA-B*44:03	AEEIEMHPL	9	0.47	34.6	-1.54	0.5388	0.03
HLA-A*32:01	STPNTVTQPW	10	0.43	32	-1.51	0.9468	0
HLA-A*32:01	STPNTVTQPW	10	0.43	32	-1.51	0.7462	0
HLA-A*32:01	STPNTVTQPW	10	0.43	32	-1.51	0.5234	0
HLA-B*53:01	STPNTVTQPW	10	0.09	32	-1.51	0.9468	0
HLA-B*53:01	STPNTVTQPW	10	0.09	32	-1.51	0.7462	0
HLA-B*53:01	STPNTVTQPW	10	0.09	32	-1.51	0.5234	0
HLA-B*57:01	STPNTVTQPW	10	0.15	32	-1.51	0.9468	0
HLA-B*57:01	STPNTVTQPW	10	0.15	32	-1.51	0.7462	0
HLA-B*57:01	STPNTVTQPW	10	0.15	32	-1.51	0.5234	0
HLA-B*58:01	STPNTVTQPW	10	0.2	32	-1.51	0.9468	0
HLA-B*58:01	STPNTVTQPW	10	0.2	32	-1.51	0.7462	0
HLA-B*58:01	STPNTVTQPW	10	0.2	32	-1.51	0.5234	0
HLA-C*03:02	FALPDSSLF	9	0.01	5.3	-0.72	0.8493	1.47
HLA-C*03:04	FALPDSSLF	9	0.02	5.8	-0.76	0.8493	1.43
HLA-C*14:02	AYVTRTNIF	9	0.01	27.7	-1.44	0.7966	1.35
HLA-C*14:02	AYVTRTNIF	9	0.01	27.7	-1.44	0.4955	1.35
HLA-C*14:02	FYHASSSRL	9	0.01	4	-0.6	0.5788	1.19
HLA-C*12:03	FALPDSSLF	9	0.05	15.1	-1.18	0.8493	1.02

## Sheet: HPV 11 L1
Table S6. Predicted MHC Class I T-cell epitopes for the Human Papillomavirus 11 (HPV11) L1 major capsid protein
Allele	Peptide	Length	Percentile rank	MHC ic50	MHC score	Prob score	Total score
HLA-B*44:03	SEAQLFNKPY	10	0.02	22.4	-1.35	0.7911	1.04
HLA-B*53:01	FALPDSSLF	9	0.03	22.5	-1.35	0.8493	0.84
HLA-B*53:01	FDPTTQRLVW	10	0.04	19.2	-1.28	0.5448	0.63
HLA-A*68:01	NIFYHASSSR	10	0.2	13.2	-1.12	0.8278	0.55
HLA-A*31:01	NIFYHASSSR	10	0.2	13.2	-1.12	0.8278	0.55
HLA-A*33:01	NIFYHASSSR	10	0.2	13.2	-1.12	0.8278	0.55
HLA-C*03:02	FALPDSSLF	9	0.01	5.3	-0.72	0.8493	1.47
HLA-C*03:03	FALPDSSLF	9	0.02	5.8	-0.76	0.8493	1.43
HLA-C*03:04	FALPDSSLF	9	0.02	5.8	-0.76	0.8493	1.43
HLA-C*07:02	FYHASSSRL	9	0.04	35.4	-1.55	0.5788	0.24
HLA-C*08:01	FALPDSSLF	9	0.06	43.2	-1.64	0.8493	0.56
HLA-C*12:02	FALPDSSLF	9	0.01	39.9	-1.6	0.8493	0.59
HLA-C*12:03	FALPDSSLF	9	0.05	15.1	-1.18	0.8493	1.02
HLA-C*14:02	AYVKRTNIF	9	0.02	32.5	-1.51	0.6903	1.2
HLA-C*14:02	FYHASSSRL	9	0.01	4	-0.6	0.5788	1.19
HLA-C*14:02	FYHASSSRLL	10	0.15	25.5	-1.41	0.6208	0.65
HLA-C*14:02	LFDPTTQRL	9	0.05	43.2	-1.64	0.7634	0.3
HLA-C*14:02	YHASSSRLL	9	0.26	18.3	-1.26	0.5464	0.66
HLA-C*16:01	FALPDSSLF	9	0.05	29.5	-1.47	0.8493	0.73

## Sheet: HPV 16 L1
Table S6. Predicted MHC Class I T-cell epitopes for the Human Papillomavirus 16 (HPV16) L1 major capsid protein
Allele	Peptide	Length	Percentile rank	MHC ic50	MHC score	Prob score	Total score
HLA-A*02:01	YLPPVPVSKV	10	0.03	34.8	-1.54	0.6735	0.56
HLA-A*02:03	RHLFNRAGTV	10	0.03	38.9	-1.59	0.9562	0.19
HLA-A*33:01	RHLFNRAGTV	10	0.03	38.9	-1.59	0.9562	0.19
HLA-A*31:01	RHLFNRAGTV	10	0.03	38.9	-1.59	0.9562	0.19
HLA-B*53:01	YNPDTQRLVW	10	0.02	39.1	-1.59	0.5995	0.38
HLA-C*03:02	FGFPDTSFY	9	0.03	9.1	-0.96	0.6842	1.61
HLA-C*07:02	FYNPDTQRL	9	0.01	48.4	-1.68	0.7336	0.29
HLA-C*07:02	YYHAGTSRL	9	0.01	24.7	-1.39	0.606	0.43
HLA-C*12:02	FGFPDTSFY	9	0.03	36.1	-1.56	0.6842	1.01
HLA-C*12:03	FGFPDTSFY	9	0.07	10.6	-1.03	0.6842	1.54
HLA-C*14:02	FGFPDTSFY	9	0.66	44.4	-1.65	0.6842	0.92
HLA-C*14:02	FYLRREQMF	9	0.05	47.6	-1.68	0.5285	0.72
HLA-C*14:02	FYNPDTQRL	9	0.01	10.7	-1.03	0.7336	0.95
HLA-C*14:02	YHAGTSRLL	9	0.28	19.1	-1.28	0.5369	0.71
HLA-C*14:02	YYHAGTSRL	9	0.01	3.1	-0.49	0.606	1.33
HLA-C*14:02	YYHAGTSRLL	10	0.08	15.6	-1.19	0.7251	0.94
HLA-C*16:01	FGFPDTSFY	9	0.18	20.2	-1.31	0.6842	1.26

## Sheet: HPV 18 L1
Table S6. Predicted MHC Class I T-cell epitopes for the Human Papillomavirus 18 (HPV18) L1 major capsid protein
Allele	Peptide	Length	Percentile rank	MHC ic50	MHC score	Prob score	Total score
HLA-B*07:02	RPLPLHSIL	9	0.01	5.7	-0.76	0.7258	0.97
HLA-B*07:02	HPRPLPLHSI	10	0.02	12.2	-1.09	0.5972	0.04
HLA-B*35:01	LPLHSILVY	9	0.01	4.1	-0.61	0.9393	2.12
HLA-B*35:01	MPASPGSCVY	10	0.01	3.7	-0.57	0.6524	2.13
HLA-A*33:01	SIFYHAGSSR	10	0.33	22	-1.34	0.8071	0.3
HLA-A*68:01	SIFYHAGSSR	10	0.33	22	-1.34	0.8071	0.3
HLA-A*03:01	SIFYHAGSSR	10	0.33	22	-1.34	0.8071	0.3
HLA-A*31:01	SIFYHAGSSR	10	0.33	22	-1.34	0.8071	0.3
HLA-A*31:01	KFLVQAGLR	9	0.48	44.1	-1.64	0.9465	0.03
HLA-C*03:02	FGLPDTSIY	9	0.05	15.8	-1.2	0.8194	1.34
HLA-C*03:02	MPASPGSCVY	10	0.38	46.9	-1.67	0.728	1.02
HLA-C*03:02	MPASPGSCVY	10	0.38	46.9	-1.67	0.6524	1.02
HLA-C*03:02	YVTPTSIFY	9	0.01	18.7	-1.27	0.7698	1.52
HLA-C*07:02	FYHAGSSRL	9	0.04	33.3	-1.52	0.737	0.33
HLA-C*12:03	YVTPTSIFY	9	0.07	35.6	-1.55	0.7698	1.24
HLA-C*14:02	FYHAGSSRL	9	0.01	3.9	-0.59	0.737	1.26
HLA-C*14:02	FYHAGSSRLL	10	0.12	24.4	-1.39	0.7496	0.58
HLA-C*14:02	FYHAGSSRLL	10	0.12	24.4	-1.39	0.5205	0.58
HLA-C*14:02	IYNPETQRL	9	0.01	40.7	-1.61	0.5177	0.41
HLA-C*14:02	YHAGSSRLL	9	0.29	21.3	-1.33	0.6208	0.5
HLA-C*16:01	YVTPTSIFY	9	0.13	42.4	-1.63	0.7698	1.16

## Sheet: HPV 31 L1
Table S6. Predicted MHC Class I T-cell epitopes for the Human Papillomavirus 31 (HPV31) L1 major capsid protein
Allele	Peptide	Length	Percentile rank	MHC ic50	MHC score	Prob score	Total score
HLA-A*02:01	YLPPVPVSKV	10	0.03	34.8	-1.54	0.6735	0.56
HLA-B*44:03	AEPYGDTLFF	10	0.1	32	-1.51	0.5826	1.08
HLA-A*31:01	RKFLLQAGYRA	11	0.52281	38.1	-1.58	0.9661	0.13
HLA-B*57:01	RKFLLQAGYRA	11	0.52281	38.1	-1.58	0.9661	0.13
HLA-C*03:02	FGLPDTSIY	9	0.05	15.8	-1.2	0.8194	1.34
HLA-C*07:02, HLA-C*14:02	FYHAGSSRL	9	0.025	18.6	-1.055	0.737	0.795
HLA-C*14:02	FYHAGSSRLL	10	0.12	24.4	-1.39	0.63505	0.58
HLA-C*14:02	IYNPETQRL	9	0.01	40.7	-1.61	0.5177	0.41
HLA-C*03:02	MPASPGSCVY	10	0.38	46.9	-1.67	0.6902	1.02
HLA-C*14:02	YHAGSSRLL	9	0.29	21.3	-1.33	0.6208	0.5
HLA-C*03:02, HLA-C*12:03, HLA-C*16:01	YVTPTSIFY	9	0.07	32.2333	-1.48333	0.7698	1.30667

## Sheet: HPV 33 L1
Table S6. Predicted MHC Class I T-cell epitopes for the Human Papillomavirus 33 (HPV33) L1 major capsid protein
Allele	Peptide	Length	Percentile rank	MHC ic50	MHC score	Prob score	Total score
HLA-A*02:01	YLPPVPVSKV	10	0.03	34.8	-1.54	0.6735	0.56
HLA-B*44:03	SESQLFNKPY	10	0.02	29.9	-1.48	0.7876	0.88
HLA-B*53:01	YNPDTQRLVW	10	0.02	39.1	-1.59	0.5995	0.38
HLA-B*08:01	FFFLRREQM	9	0.08	50.5	-1.93	0.6102	0.66
HLA-A*23:01	FFFLRREQM	9	0.08	50.5	-1.93	0.6102	0.66
HLA-C*01:02, HLA-C*03:02, HLA-C*03:03, HLA-C*03:04, HLA-C*04:01, HLA-C*06:02, HLA-C*07:01, HLA-C*07:02, HLA-C*07:04, HLA-C*08:01, HLA-C*08:02, HLA-C*12:02, HLA-C*12:03, HLA-C*14:02	FFPTPSGSM	9	0.489286	7.4	-0.87	0.519	0.32
HLA-C*02:02, HLA-C*02:09, HLA-C*03:02, HLA-C*03:03, HLA-C*03:04, HLA-C*06:02, HLA-C*07:01, HLA-C*07:02, HLA-C*12:02, HLA-C*12:03, HLA-C*14:02, HLA-C*16:01	FGFPDTSFY	9	0.291667	24.08	-1.302	0.6842	1.268
HLA-C*01:02, HLA-C*02:02, HLA-C*02:09, HLA-C*03:02, HLA-C*03:03, HLA-C*03:04, HLA-C*04:01, HLA-C*05:01, HLA-C*06:02, HLA-C*07:01, HLA-C*07:02, HLA-C*07:04, HLA-C*08:01, HLA-C*08:02, HLA-C*12:02, HLA-C*12:03, HLA-C*14:02, HLA-C*16:01, HLA-C*17:01	FYNPDTQRL	9	0.315263	29.55	-1.355	0.7336	0.62
HLA-C*01:02, HLA-C*06:02, HLA-C*07:01, HLA-C*07:02, HLA-C*07:04, HLA-C*14:02	HFFNRAGTL	9	0.395	8.1	-0.91	0.6902	1.17
HLA-C*14:02	IYYYAGSSRL	9	0.15	26.2	-1.42	0.6208	0.51
HLA-C*06:02, HLA-C*07:01, HLA-C*07:02, HLA-C*07:04	YRFVTSQAI	9	0.08	23	-1.36	0.7698	0.07
HLA-C*02:02, HLA-C*02:09, HLA-C*03:02, HLA-C*07:01, HLA-C*07:02, HLA-C*12:02, HLA-C*12:03, HLA-C*14:02, HLA-C*16:01	YVSRTSIYY	9	0.254444	41.75	-1.62	0.5032	1.065
HLA-C*01:02, HLA-C*03:02, HLA-C*03:03, HLA-C*03:04, HLA-C*04:01, HLA-C*06:02, HLA-C*07:01, HLA-C*07:02, HLA-C*07:04, HLA-C*12:02, HLA-C*12:03, HLA-C*14:02, HLA-C*16:01	YYAGSSRLL	9	0.368462	19.6	-1.075	0.6276	1.03
HLA-C*01:02, HLA-C*02:02, HLA-C*02:09, HLA-C*03:02, HLA-C*03:03, HLA-C*03:04, HLA-C*04:01, HLA-C*06:02, HLA-C*07:01, HLA-C*07:02, HLA-C*07:04, HLA-C*08:01, HLA-C*12:02, HLA-C*12:03, HLA-C*14:02, HLA-C*17:01	YYYAGSSRL	9	0.386875	21.9333	-1.08	0.6276	0.813333
HLA-C*06:02, HLA-C*07:01, HLA-C*07:02, HLA-C*07:04, HLA-C*14:02	YYYAGSSRLL	9	0.302	7.7	-0.89	0.6276	1.32

## Sheet: HPV 45 L1
Table S6. Predicted MHC Class I T-cell epitopes for the Human Papillomavirus 45 (HPV45) L1 major capsid protein
Allele	Peptide	Length	Percentile rank	MHC ic50	MHC score	Prob score	Total score
HLA-B*07:02	SPSPSGSII	9	0.04	26.7	-1.43	0.5689	0.29
HLA-B*35:01	QAVPKVSAY	9	0.01	26.9	-1.43	0.7605	1.11
HLA-A*31:01, HLA-B*57:01	KFLVQAGLRR	10	0.48	50.1	-1.97	0.9623	0.06
HLA-C*02:02, HLA-C*02:09, HLA-C*03:02, HLA-C*03:03, HLA-C*03:04, HLA-C*07:01, HLA-C*07:02, HLA-C*12:02, HLA-C*12:03, HLA-C*16:01	FGLPDSTIY	9	0.513	22.8	-1.36	0.8368	1.26
HLA-C*01:02, HLA-C*03:02, HLA-C*03:03, HLA-C*03:04, HLA-C*04:01, HLA-C*06:02, HLA-C*07:01, HLA-C*07:02, HLA-C*07:04, HLA-C*12:02, HLA-C*12:03, HLA-C*14:02	FYHAGSSRL	9	0.431667	18.6	-1.055	0.737	0.795
HLA-C*06:02, HLA-C*07:01, HLA-C*07:02, HLA-C*07:04, HLA-C*14:02	FYHAGSSRLL	10	0.538	24.4	-1.39	0.63505	0.58
HLA-C*01:02, HLA-C*03:02, HLA-C*03:03, HLA-C*03:04, HLA-C*04:01, HLA-C*05:01, HLA-C*06:02, HLA-C*07:01, HLA-C*07:02, HLA-C*07:04, HLA-C*08:01, HLA-C*08:02, HLA-C*12:02, HLA-C*12:03, HLA-C*14:02	IYNPETQRL	9	0.482	40.7	-1.61	0.5177	0.39
HLA-C*01:02, HLA-C*03:03, HLA-C*03:04, HLA-C*04:01, HLA-C*06:02, HLA-C*07:01, HLA-C*07:02, HLA-C*07:04, HLA-C*12:02, HLA-C*12:03, HLA-C*14:02	YHAGSSRLL	9	0.484545	21.3	-1.33	0.6208	0.5

## Sheet: HPV 52 L1
Table S6. Predicted MHC Class I T-cell epitopes for the Human Papillomavirus 52 (HPV52) L1 major capsid protein
Allele	Peptide	Length	Percentile rank	MHC ic50	MHC score	Prob score	Total score
HLA-A*02:01	YLPPVPVSKV	10	0.03	34.8	-1.54	0.6735	0.56
HLA-B*44:03	SESQLFNKPY	10	0.02	29.9	-1.48	0.7876	0.88
HLA-B*08:01, HLA-A*23:01, HLA-A*24:02, HLA-B*57:01, HLA-B*44:03	FFFLRREQM	9	0.08	50.5	-1.93	0.9209	0.66
HLA-C*01:02, HLA-C*03:02, HLA-C*03:03, HLA-C*03:04, HLA-C*04:01, HLA-C*06:02, HLA-C*07:01, HLA-C*07:02, HLA-C*07:04, HLA-C*08:01, HLA-C*08:02, HLA-C*12:02, HLA-C*12:03, HLA-C*14:02	FFPTPSGSM	9	0.489286	7.4	-0.87	0.519	0.32
HLA-C*02:02, HLA-C*02:09, HLA-C*03:02, HLA-C*03:03, HLA-C*03:04, HLA-C*06:02, HLA-C*07:01, HLA-C*07:02, HLA-C*12:02, HLA-C*12:03, HLA-C*14:02, HLA-C*16:01	FGFPDTSFY	9	0.291667	24.08	-1.302	0.6842	1.288
HLA-C*01:02, HLA-C*02:02, HLA-C*02:09, HLA-C*03:02, HLA-C*03:03, HLA-C*03:04, HLA-C*04:01, HLA-C*05:01, HLA-C*06:02, HLA-C*07:01, HLA-C*07:02, HLA-C*07:04, HLA-C*08:01, HLA-C*08:02, HLA-C*12:02, HLA-C*12:03, HLA-C*14:02, HLA-C*16:01, HLA-C*17:01	FYNPETQRL	9	0.295789	26.15	-1.33	0.7018	0.645
HLA-C*02:02, HLA-C*02:09, HLA-C*03:02, HLA-C*07:01, HLA-C*07:02, HLA-C*12:02, HLA-C*12:03, HLA-C*14:02, HLA-C*16:01	YVSRTSIYY	9	0.254444	41.75	-1.62	0.5032	1.065
HLA-C*01:02, HLA-C*03:02, HLA-C*03:03, HLA-C*03:04, HLA-C*04:01, HLA-C*06:02, HLA-C*07:01, HLA-C*07:02, HLA-C*07:04, HLA-C*12:02, HLA-C*12:03, HLA-C*14:02, HLA-C*16:01	YYAGSSRLL	9	0.368462	19.6	-1.075	0.6276	0.88
HLA-C*03:02, HLA-C*04:01, HLA-C*06:02, HLA-C*07:01, HLA-C*07:02, HLA-C*07:04, HLA-C*12:02, HLA-C*12:03, HLA-C*14:02	YYVAGVNVF	9	0.308889	6.4	-0.81	0.7941	1.94

## Sheet: HPV 58 L1
Table S6. Predicted MHC Class I T-cell epitopes for the Human Papillomavirus 58 (HPV58) L1 major capsid protein
Allele	Peptide	Length	Percentile rank	MHC ic50	MHC score	Prob score	Total score
HLA-A*02:01	YLPPVPVSKV	10	0.03	34.8	-1.54	0.6735	0.56
HLA-B*44:03	SESQLFNKPY	10	0.02	29.9	-1.48	0.7876	0.88
HLA-B*53:01	YNPDTQRLVW	10	0.02	39.1	-1.59	0.5995	0.38
HLA-A*31:01, HLA-B*57:01	RLKRSAPTTR	10	0.06	45.1	-1.65	0.9716	0.23
HLA-C*01:02, HLA-C*02:02, HLA-C*02:09, HLA-C*03:02, HLA-C*03:03, HLA-C*03:04, HLA-C*04:01, HLA-C*05:01, HLA-C*07:04, HLA-C*08:01, HLA-C*08:02, HLA-C*12:02, HLA-C*15:02, HLA-C*16:01, HLA-C*17:01	ATDCPPLEL	9	0.36	30.2	-1.48	0.7129	0.45
HLA-C*02:02, HLA-C*02:09, HLA-C*03:02, HLA-C*03:03, HLA-C*03:04, HLA-C*06:02, HLA-C*07:01, HLA-C*07:02, HLA-C*12:02, HLA-C*12:03, HLA-C*14:02, HLA-C*16:01	FGFPDTSFY	9	0.291667	24.08	-1.302	0.6842	1.268
HLA-C*01:02, HLA-C*02:02, HLA-C*02:09, HLA-C*03:02, HLA-C*03:03, HLA-C*03:04, HLA-C*04:01, HLA-C*05:01, HLA-C*06:02, HLA-C*07:01, HLA-C*07:02, HLA-C*07:04, HLA-C*08:01, HLA-C*08:02, HLA-C*12:02, HLA-C*12:03, HLA-C*14:02, HLA-C*16:01, HLA-C*17:01	FYNPDTQRL	9	0.315263	29.55	-1.355	0.7336	0.62
HLA-C*02:02, HLA-C*02:09, HLA-C*03:02, HLA-C*07:01, HLA-C*07:02, HLA-C*12:02, HLA-C*12:03, HLA-C*14:02, HLA-C*16:01	YVSRTSIYY	9	0.254444	41.75	-1.62	0.5032	1.065
HLA-C*01:02, HLA-C*03:02, HLA-C*03:03, HLA-C*03:04, HLA-C*04:01, HLA-C*06:02, HLA-C*07:01, HLA-C*07:02, HLA-C*07:04, HLA-C*12:02, HLA-C*12:03, HLA-C*14:02, HLA-C*16:01	YYAGSSRLL	9	0.368462	19.6	-1.075	0.6276	1.04
