# Supplementary material for: Evolutionary Dynamics of Human Papillomavirus in Thailand: Immunoinformatic Design of a Synergistic L1/L2 Vaccine Candidate
Source: Pharmaceuticals (Basel). 2026 May 12;19(5):758. doi: 10.3390/ph19050758 (PMC13209937; doi:10.3390/ph19050758)
Supplement: Supplementary file 1 [file pharmaceuticals-19-00758-s001.zip › Table S7.xlsx]

## Sheet: HPV 6 L2
Table S7. Predicted MHC Class I T-cell epitopes for the Human Papillomavirus 6 (HPV6) L2 major capsid protein
Allele	Peptide	Length	Percentile rank	MHC ic50	MHC score	Prob score	Total score
HLA-A*02:01	GLYSRALHQV	10	0.08	26.5	-1.42	0.7561	0.28
HLA-B*07:02	GPMARPPVV	9	0.05	47.4	-1.68	0.684	0.6
HLA-B*35:01	HPVTNISDTY	10	0.02	23.1	-1.36	0.6335	1.06
HLA-B*53:01	TPNTVTQPW	9	0.01	18.5	-1.27	0.7653	0.06
HLA-B*57:01	GSGFYLHPAW	10	0.23	27.6	-1.44	0.8405	0.3
HLA-A*33:01, HLA-B*44:03, HLA-B*57:01	YFARKRRKR	9	0.22	44.2	-1.65	0.9773	0.19
HLA-C*01:02, HLA-C*02:02, HLA-C*02:09, HLA-C*03:02, HLA-C*03:03, HLA-C*03:04, HLA-C*04:01, HLA-C*05:01, HLA-C*07:04, HLA-C*08:01, HLA-C*08:02, HLA-C*12:02, HLA-C*12:03, HLA-C*15:02, HLA-C*17:01	FITGSGFYL	9	0.463333	36.2	-1.56	0.5486	0.23
HLA-C*02:02, HLA-C*02:09, HLA-C*03:02, HLA-C*03:03, HLA-C*03:04, HLA-C*12:02	FPTAPMGTPF	10	0.77	46.6	-1.67	0.6015	0.26

## Sheet: HPV 11 L2
Table S7. Predicted MHC Class I T-cell epitopes for the Human Papillomavirus 11 (HPV11) L2 major capsid protein
Allele	Peptide	Length	Percentile rank	MHC ic50	MHC score	Prob score	Total score
HLA-B*07:02	GPAARPPVL	9	0.02	35.3	-1.55	0.8962	0.2
HLA-B*44:03	AENDTFDIY	9	0.01	18.9	-1.28	0.7224	1.54
HLA-B*53:01	TPNTLSQSW	9	0.01	24.5	-1.39	0.6968	0.31
HLA-B*53:01	FPTASMGTPF	10	0.16	30	-1.48	0.5909	0.39
HLA-B*57:01	TTIADQILKW	10	0.01	27.2	-1.43	0.9869	0.51
HLA-B*57:01	GSDFYLHPTW	10	0.08	19	-1.28	0.8674	0.59
HLA-A*31:01, HLA-A*33:01	YLHPTWYFAR	10	0.3	11.6	-1.06	0.7994	0.51
HLA-C*01:02, HLA-C*02:02, HLA-C*02:09, HLA-C*03:02, HLA-C*03:03, HLA-C*03:04, HLA-C*04:01, HLA-C*05:01, HLA-C*06:02, HLA-C*07:01, HLA-C*07:02, HLA-C*07:04, HLA-C*08:01, HLA-C*08:02, HLA-C*12:02, HLA-C*12:03, HLA-C*14:02, HLA-C*15:02, HLA-C*16:01, HLA-C*17:01	YLTSTPNTL	9	0.2685	35.1667	-1.52667	0.7426	0.503333

## Sheet: HPV 16 L2
Table S7. Predicted MHC Class I T-cell epitopes for the Human Papillomavirus 16 (HPV16) L2 major capsid protein
Allele	Peptide	Length	Percentile rank	MHC ic50	MHC score	Prob score	Total score
HLA-B*07:02	VPSVPSTSL	9	0.01	11.5	-1.06	0.7995	0.71
HLA-B*35:01	IPIVPGSPQY	10	0.01	33.8	-1.53	0.6306	1.22
HLA-B*08:01, HLA-A*31:01, HLA-A*33:01, HLA-B*57:01	YMLRKRRKRL	10	0.4	15.3	-1.18	1	0.71
HLA-C*03:02, HLA-C*03:03, HLA-C*03:04	YLTSTPNTL	9		35.1667	-1.52667	0.7426	0.503333

## Sheet: HPV 31 L2
Table S7. Predicted MHC Class I T-cell epitopes for the Human Papillomavirus 31 (HPV31) L2 major capsid protein
Allele	Peptide	Length	Percentile rank	MHC ic50	MHC score	Prob score	Total score
HLA-B*44:03	AEASGHFIF	9	0.02	35.5	-1.55	0.6086	0.76
HLA-B*53:01	FVPISPFFPF	10	0.25	21.9	-1.34	0.5407	0.64
HLA-A*02:03, HLA-B*57:01, , HLA-B*15:01	ILRYGSMGV	9	0.18	12.6	-1.1	0.5493	1.46
HLA-A*02:01, HLA-A*02:03,, HLA-A*23:01, HLA-A*24:02, HLA-B*57:01	FYLHPSYYM	9	0.08	14.1	-1.15	0.7378	0.76
HLA-C*01:02, HLA-C*02:02, HLA-C*02:09, HLA-C*03:02, HLA-C*03:03, HLA-C*03:04, HLA-C*05:01, HLA-C*06:02, HLA-C*07:04, HLA-C*08:01, HLA-C*08:02, HLA-C*12:02, HLA-C*12:03, HLA-C*15:02, HLA-C*16:01, HLA-C*17:01	ASATTTSTL	9	0.343125	32.4	-1.51	0.5976	0.79
HLA-C*01:02, HLA-C*02:02, HLA-C*02:09, HLA-C*03:02, HLA-C*03:03, HLA-C*03:04, HLA-C*04:01, HLA-C*05:01, HLA-C*07:01, HLA-C*07:02, HLA-C*07:04, HLA-C*08:01, HLA-C*08:02, HLA-C*12:02, HLA-C*15:02, HLA-C*17:01	FVDGGDFYL	9	0.265625	16.3333	-1.16333	0.7094	0.486667

## Sheet: HPV 33 L2
Table S7. Predicted MHC Class I T-cell epitopes for the Human Papillomavirus 33 (HPV33) L2 major capsid protein
Allele	Peptide	Length	Percentile rank	MHC ic50	MHC score	Prob score	Total score
HLA-B*44:03	AEASGHFIF	9	0.02	35.5	-1.55	0.6086	0.76
HLA-B*53:01	FVPISPFFPF	10	0.25	21.9	-1.34	0.5407	0.64
HLA-A*02:01, HLA-A*02:06, HLA-B*53:01, HLA-B*57:01, HLA-A*68:02	FVLHPSYFI	9	0.15	7	-0.85	0.8827	0.35
HLA-C*01:02, HLA-C*02:02, HLA-C*02:09, HLA-C*03:02, HLA-C*03:03, HLA-C*03:04, HLA-C*05:01, HLA-C*06:02, HLA-C*07:04, HLA-C*08:01, HLA-C*08:02, HLA-C*12:02, HLA-C*12:03, HLA-C*15:02, HLA-C*16:01, HLA-C*17:01	FATTRTSNV	9	0.349375	16.1	-1.21	0.6466	0.01
HLA-C*01:02, HLA-C*03:03, HLA-C*03:04, HLA-C*04:01, HLA-C*05:01, HLA-C*07:04, HLA-C*08:01, HLA-C*08:02, HLA-C*15:02, HLA-C*17:01	VVDGADFVL	9	0.396	45.9	-1.66	0.552	0.29

## Sheet: HPV 52 L2
Table S7. Predicted MHC Class I T-cell epitopes for the Human Papillomavirus 52 (HPV52) L2 major capsid protein
Allele	Peptide	Length	Percentile rank	MHC ic50	MHC score	Prob score	Total score
HLA-B*07:02	APTAPSTSI	9	0.02	24.4	-1.39	0.7334	0.27
HLA-B*44:03	AEASGHVLF	9	0.01	29.2	-1.47	0.762	0.9
HLA-A*02:01, HLA-A*02:03, HLA-B*15:01, HLA-B*44:03, HLA-B*57:01	KLVTYNNPV	9	0.25	44.6	-1.65	0.9474	1
HLA-A*02:01, HLA-A*02:03, HLA-A*02:06, HLA-A*26:01, HLA-A*32:01, HLA-B*51:01, HLA-B*53:01, HLA-B*57:01, HLA-A*68:02	FVYQPTMSI	9	0.04	15.2	-1.18	0.6777	0.13
HLA-C*01:02, HLA-C*04:01, HLA-C*06:02, HLA-C*07:01, HLA-C*07:02, HLA-C*07:04, HLA-C*14:02	AFMSSPQKL	9	0.214286	44.8	-1.65	0.6533	0.44
HLA-C*01:02, HLA-C*03:03, HLA-C*03:04, HLA-C*04:01, HLA-C*05:01, HLA-C*08:01, HLA-C*08:02, HLA-C*15:02, HLA-C*17:01	IVDGTDFIL	9	0.436667	49.8	-1.7	0.561	0.12
HLA-C*01:02, HLA-C*02:02, HLA-C*02:09, HLA-C*03:02, HLA-C*06:02, HLA-C*07:01, HLA-C*07:02, HLA-C*07:04, HLA-C*12:02, HLA-C*12:03, HLA-C*14:02, HLA-C*15:02, HLA-C*16:01	SSPQKLVTY	9	0.266923	321	-2.51	0.5817	0.4

## Sheet: HPV 58 L2
Table S7. Predicted MHC Class I T-cell epitopes for the Human Papillomavirus 58 (HPV58) L2 major capsid protein
Allele	Peptide	Length	Percentile rank	MHC ic50	MHC score	Prob score	Total score
HLA-B*44:03	AEASGHLIF	9	0.02	34.9	-1.54	0.7641	0.84
HLA-B*53:01	FIPISPLTPF	10	0.12	42.8	-1.63	0.6224	0.51
HLA-A*02:01, HLA-A*02:03, HLA-A*02:06, HLA-B*57:01	FMLHPSYFI	10	0.1	8.2	-0.91	0.8354	0.91
HLA-C*01:02, HLA-C*02:02, HLA-C*02:09, HLA-C*03:02, HLA-C*03:03, HLA-C*03:04, HLA-C*05:01, HLA-C*06:02, HLA-C*07:04, HLA-C*08:01, HLA-C*08:02, HLA-C*12:02, HLA-C*12:03, HLA-C*15:02, HLA-C*16:01, HLA-C*17:01	FATTRTSNV	9	0.349375	16.1	-1.21	0.6466	0.03
HLA-C*01:02, HLA-C*03:03, HLA-C*03:04, HLA-C*04:01, HLA-C*05:01, HLA-C*07:04, HLA-C*08:01, HLA-C*08:02, HLA-C*15:02, HLA-C*17:01	IVDGADFML	9	0.464	46.5	-1.67	0.6693	0.17
