# Supplementary material for: Evolutionary Dynamics of Human Papillomavirus in Thailand: Immunoinformatic Design of a Synergistic L1/L2 Vaccine Candidate
Source: Pharmaceuticals (Basel). 2026 May 12;19(5):758. doi: 10.3390/ph19050758 (PMC13209937; doi:10.3390/ph19050758)
Supplement: Supplementary file 1 [file pharmaceuticals-19-00758-s001.zip › Table S8.xlsx]

## Sheet: HPV 6 L1
Table S8. Predicted MHC Class II T-cell epitopes and immunogenicity profiles for the HPV6 L1 major capsid protein.
Peptide	Start	End	Combined Score	Immunogenicity Score	Peptide core	Median Percentile Rank (7-allele)	HLA-DRB1:03:01	HLA-DRB1:07:01	HLA-DRB1:15:01	HLA-DRB3:01:01	HLA-DRB3:02:02	HLA-DRB4:01:01	HLA-DRB5:01:01	Allele	Length	Core peptide	Score	Rank	Peptide length	N motif	C motif	Cleavage probability score	Cleavage probability percentile rank
DPAFLSTPQRLITYD	26	40	44.5626	94.9066	AFLSTPQRL	11	9.8	1.4	34	11	11	31	15	HLA-DRB1*07:01, HLA-DRB1*09:01	4	15	FLSTPQRLI	0.80865	0.36	TDP	YDN	0.88349	0.18
GSGFYLHPAWYFARK	11	25	36.7519	78.6797	HPAWYFARK	8.8	40	3.4	9.5	6.3	4.4	41	8.8	HLA-DRB1*07:01	7	15	FYLHPAWYF	0.702	0.96	TGS	RKR	0.28804	0.71
RIHYFYDISPIAQAA	36	50	41.7051	86.2628	YFYDISPIA	12	12	28	9.3	1.1	0.67	20	18	HLA-DRB1*04:01, HLA-DRB3*01:01, HLA-DRB3*02:02	5	15	YFYDISPIA	0.797867	0.246667	ARI	AAE	0.49229	1.43

## Sheet: HPV 11 L1
Table S8. Predicted MHC Class II T-cell epitopes and immunogenicity profiles for the HPV11 L1 major capsid protein.
Peptide	Start	End	Combined Score	Immunogenicity Score	Peptide core	Median Percentile Rank (7-allele)	HLA-DRB1:03:01	HLA-DRB1:07:01	HLA-DRB1:15:01	HLA-DRB3:01:01	HLA-DRB3:02:02	HLA-DRB4:01:01	HLA-DRB5:01:01	Allele	Length	Core peptide	Score	Rank	Peptide length	N motif	C motif	Cleavage probability score	Cleavage probability percentile rank
TPSGSLVSSEAQLFN	291	305	46.7252	95.8129	GSLVSSEAQ	14	8.6	12	49	5.7	23	44	14	HLA-DRB1*09:01	15	LVSSEAQLF	0.69	0.92	15	HTP	FNK	0.35534	1.66
HPYYSIKKVNKTVVP	46	60	37.1451	59.8628	IKKVNKTVV	22	26	14	31	68	8.5	22	5.7	HLA-DRB1*08:02	15	YSIKKVNKT	0.8452	0.19	15	GHP	VPK	0.86015	0.15
HPYYSIKKVNKTVVP	46	60	37.1451	59.8628	IKKVNKTVV	22	26	14	31	68	8.5	22	5.7	HLA-DQA1*04:01/DQB1*04:02	15	YSIKKVNKT	0.3086	0.32	15	GHP	VPK	0.86015	0.15
SIYVHTPSGSLVSSE	286	300	43.5838	98.0094	YVHTPSGSL	7.3	52	2.4	28	7.2	5	79	7.3	HLA-DRB1*07:01	15	YVHTPSGSL	0.8261	0.41	15	SSI	SEA	0.40415	1.19
NIFYHASSSRLLAVG	31	45	39.6662	90.6154	IFYHASSSR	5.7	29	0.01	5.7	6.7	0.32	41	0.97	HLA-DRB1*09:01	15	YHASSSRLL	0.898	0.03	15	TNI	VGH	0.2815	3.02
NIFYHASSSRLLAVG	31	45	39.6662	90.6154	IFYHASSSR	5.7	29	0.01	5.7	6.7	0.32	41	0.97	HLA-DRB1*07:01	15	YHASSSRLL	0.9509	0.06	15	TNI	VGH	0.1752	8.39

## Sheet: HPV 16 L1
Table S8. Predicted MHC Class II T-cell epitopes and immunogenicity profiles for the HPV16 L1 major capsid protein.
Peptide	Start	End	Combined Score	Immunogenicity Score	Peptide core	Median Percentile Rank (7-allele)	HLA-DRB1:03:01	HLA-DRB1:07:01	HLA-DRB1:15:01	HLA-DRB3:01:01	HLA-DRB3:02:02	HLA-DRB4:01:01	HLA-DRB5:01:01	Allele	Length	Core peptide	Score	Rank	Peptide length	N motif	C motif	Cleavage probability score	Cleavage probability percentile rank
GRKFLLQAGLKAKPK	491	505	39.8276	83.0691	FLLQAGLKA	11	34	30	8.2	45	3	11	3.9	HLA-DRB1*01:01	15	FLLQAGLKA	0.9835	0.02	15	LGR	PKF	0.44231	0.91
GRKFLLQAGLKAKPK	491	505	39.8276	83.0691	FLLQAGLKA	11	34	30	8.2	45	3	11	3.9	HLA-DRB5*01:01	15	FLLQAGLKA	0.6594	0.42	15	LGR	PKF	0.34383	1.79
GRKFLLQAGLKAKPK	491	505	39.8276	83.0691	FLLQAGLKA	11	34	30	8.2	45	3	11	3.9	HLA-DRB1*04:01	15	FLLQAGLKA	0.8315	0.47	15	LGR	PKF	0.34383	1.79
GRKFLLQAGLKAKPK	491	505	39.8276	83.0691	FLLQAGLKA	11	34	30	8.2	45	3	11	3.9	HLA-DPA1*02:01/DPB1*05:01	15	FLLQAGLKA	0.1375	0.85	15	LGR	PKF	0.34383	1.79
EDTYRFVTQAIACQK	441	455	43.0149	86.5373	YRFVTQAIA	14	55	11	34	46	9.2	9.1	14	HLA-DPA1*02:01/DPB1*14:01	15	RFVTQAIAC	0.2817	0.34	15	LED	QKH	0.57133	0.53
EDTYRFVTQAIACQK	441	455	43.0149	86.5373	YRFVTQAIA	14	55	11	34	46	9.2	9.1	14	HLA-DRB1*08:02	15	YRFVTQAIA	0.7904	0.44	15	LED	QKH	0.26685	3.3
EDTYRFVTQAIACQK	441	455	43.0149	86.5373	YRFVTQAIA	14	55	11	34	46	9.2	9.1	14	HLA-DRB1*09:01	15	YRFVTQAIA	0.6972	0.87	15	LED	QKH	0.26685	3.3
RTNIYYHAGTSRLLA	56	70	44.2929	85.2323	IYYHAGTSR	17	49	2.6	17	18	1.7	65	7.8	HLA-DRB1*09:01	15	YYHAGTSRL	0.8359	0.12	15	ART	LAV	0.36704	1.53
RTNIYYHAGTSRLLA	56	70	44.2929	85.2323	IYYHAGTSR	17	49	2.6	17	18	1.7	65	7.8	HLA-DRB1*07:01	15	YYHAGTSRL	0.714	0.92	15	ART	LAV	0.09962	18.2
LRREQMFVRHLFNRA	276	290	46.5042	86.2605	MFVRHLFNR	20	36	20	16	60	12	12	20	HLA-DPA1*01:03/DPB1*02:01	15	FVRHLFNRA	0.6999	0.46	15	YLR	RAG	1.06034	0.07
KYPDYIKMVSEPYGD	256	270	46.7304	92.8259	YIKMVSEPY	16	33	32	16	11	20	14	13	HLA-DRB5*01:01	15	YIKMVSEPY	0.5554	0.77	15	CKY	GDS	1.25181	0.02
FGAMDFTTLQANKSE	231	245	49.6248	82.0621	FTTLQANKS	28	64	28	35	52	18	24	15	HLA-DRB1*01:01	15	FTTLQANKS	0.9379	0.29	15	GFG	SEV	0.38833	1.26
FGAMDFTTLQANKSE	231	245	49.6248	82.0621	FTTLQANKS	28	64	28	35	52	18	24	15	HLA-DQA1*04:01/DQB1*04:02	15	FTTLQANKS	0.2345	0.99	15	GFG	SEV	0.14051	11.42
TNIYYHAGTSRLLAV	57	71	44.2929	85.2323	YHAGTSRLL	17	49	2.6	17	18	1.7	65	7.8	HLA-DRB1*09:01	15	IYYHAGTSR	0.8476	0.07	15	NIY	VGH	0.36704	1.53
YPDYIKMVSEPYGDS	257	271	46.7304	92.8259	YIKMVSEPY	16	33	32	16	11	20	14	13	HLA-DRB5*01:01	15	YIKMVSEPY	0.6194	0.55	15	KYP	DSL	1.25181	0.02

## Sheet: HPV 18 L1
Table S8. Predicted MHC Class II T-cell epitopes and immunogenicity profiles for the HPV18 L1 major capsid protein.
Peptide	Start	End	Combined Score	Immunogenicity Score	Peptide core	Median Percentile Rank (7-allele)	HLA-DRB1:03:01	HLA-DRB1:07:01	HLA-DRB1:15:01	HLA-DRB3:01:01	HLA-DRB3:02:02	HLA-DRB4:01:01	HLA-DRB5:01:01	Allele	Length	Core peptide	Score	Rank	Peptide length	N motif	C motif	Cleavage probability score	Cleavage probability percentile rank
PTSIFYHAGSSRLLT	91	105	44.4125	93.0312	IFYHAGSSR	12	35	0.29	12	15	1.4	64	2.2	HLA-DRB1*09:01	15	FYHAGSSRL	0.7925	0.31	15	TSI	VGN	0.35317	2.33
PTSIFYHAGSSRLLT	91	105	44.4125	93.0312	IFYHAGSSR	12	35	0.29	12	15	1.4	64	2.2	HLA-DRB1*07:01	15	FYHAGSSRL	0.803	0.46	15	TSI	VGN	0.35317	2.33

## Sheet: HPV 31 L1
Table S8. Predicted MHC Class II T-cell epitopes and immunogenicity profiles for the HPV31 L1 major capsid protein.
Peptide	Start	End	Combined Score	Immunogenicity Score	Peptide core	Median Percentile Rank (7-allele)	HLA-DRB1:03:01	HLA-DRB1:07:01	HLA-DRB1:15:01	HLA-DRB3:01:01	HLA-DRB3:02:02	HLA-DRB4:01:01	HLA-DRB5:01:01	Allele	Length	Core peptide	Score	Rank	Peptide length	N motif	C motif	Cleavage probability score	Cleavage probability percentile rank
TNIYYHAGSARLLTV	31	45	39.4988	77.747	IYYHAGSAR	14	46	0.55	17	14	1.3	54	2.3	HLA-DRB1*09:01	15	YYHAGSARL	0.8371	0.11	15	RTN	TVG	0.54398	0.84
TNIYYHAGSARLLTV	31	45	39.4988	77.747	IYYHAGSAR	14	46	0.55	17	14	1.3	54	2.3	HLA-DRB1*07:01	15	YYHAGSARL	0.8654	0.28	15	RTN	TVG	0.04364	38.48
TNIYYHAGSARLLTV	31	45	39.4988	77.747	IYYHAGSAR	14	46	0.55	17	14	1.3	54	2.3	HLA-DRB1*01:01	15	YYHAGSARL	0.8369	0.72	15	RTN	TVG	0.04364	38.48
KYPDYLKMVAEPYGD	231	245	46.1824	82.4559	YLKMVAEPY	22	33	36	22	15	26	22	9.1	HLA-DRB5*01:01	15	YLKMVAEPY	0.5138	0.97	15	CKY	GDT	1.23701	0.04
LRREQMFVRHFFNRS	251	265	49.1332	91.3329	MFVRHFFNR	21	36	34	18	44	16	21	21	HLA-DPA1*01:03/DPB1*02:01	15	FVRHFFNRS	0.5827	0.79	15	YLR	RSG	0.88219	0.09
EDTYRFVTSQAITCQ	416	430	36.3888	78.9721	YRFVTSQAI	8	34	0.21	8	8.4	1.4	12	1.7	HLA-DRB1*07:01	15	YRFVTSQAI	0.9818	0.02	15	LED	CQK	1.1134	0.06
EDTYRFVTSQAITCQ	416	430	36.3888	78.9721	YRFVTSQAI	8	34	0.21	8	8.4	1.4	12	1.7	HLA-DRB1*09:01	15	YRFVTSQAI	0.8303	0.15	15	LED	CQK	1.1134	0.06
EDTYRFVTSQAITCQ	416	430	36.3888	78.9721	YRFVTSQAI	8	34	0.21	8	8.4	1.4	12	1.7	HLA-DRB1*01:01	15	YRFVTSQAI	0.9287	0.31	15	LED	CQK	1.1134	0.06
GRKFLLQAGYRARPK	466	480	42.6086	85.5216	KFLLQAGYR	14	29	14	3.2	25	2.2	30	4.8	HLA-DRB1*01:01	15	FLLQAGYRA	0.9849	0.02	15	LGR	PKF	0.51877	0.96
GRKFLLQAGYRARPK	466	480	42.6086	85.5216	KFLLQAGYR	14	29	14	3.2	25	2.2	30	4.8	HLA-DRB5*01:01	15	FLLQAGYRA	0.6907	0.33	15	LGR	PKF	0.34383	2.68
GRKFLLQAGYRARPK	466	480	42.6086	85.5216	KFLLQAGYR	14	29	14	3.2	25	2.2	30	4.8	HLA-DPA1*02:01/DPB1*05:01	15	FLLQAGYRA	0.1336	0.97	15	LGR	PKF	0.34383	2.68
AKPRLKRSAPTTRAP	501	515	48.9819	95.4547	RLKRSAPTT	18	13	16	39	67	18	39	8	HLA-DRB5*01:01	15	LKRSAPTTR	0.3667	2	15	AKP	PST	0.69313	0.29

## Sheet: HPV 33 L1
Table S8. Predicted MHC Class II T-cell epitopes and immunogenicity profiles for the HPV33 L1 major capsid protein.
Peptide	Start	End	Combined Score	Immunogenicity Score	Peptide core	Median Percentile Rank (7-allele)	HLA-DRB1:03:01	HLA-DRB1:07:01	HLA-DRB1:15:01	HLA-DRB3:01:01	HLA-DRB3:02:02	HLA-DRB4:01:01	HLA-DRB5:01:01	Allele	Length	Core peptide	Score	Rank	Peptide length	N motif	C motif	Cleavage probability score	Cleavage probability percentile rank
TSIYYYAGSSRLLAV	31	45	39.9427	88.1568	IYYYAGSSR	7.8	27	0.88	7.8	20	1.5	58	3.5	HLA-DRB1*07:01	15	YYYAGSSRL	0.8385	0.32	15	RTS	AVG	1.02592	0.09
TSIYYYAGSSRLLAV	31	45	39.9427	88.1568	IYYYAGSSR	7.8	27	0.88	7.8	20	1.5	58	3.5	HLA-DRB1*09:01	15	YYYAGSSRL	0.7649	0.42	15	RTS	AVG	1.02592	0.09
GCMDFKTLQANKSDV	206	220	32.6602	50.1504	FKTLQANKS	21	55	31	13	61	8.3	21	8.6	HLA-DRB1*01:01	15	FKTLQANKS	0.935	0.29	15	FGC	DVP	0.59375	0.64
RREQMFVRHFFNRAG	251	265	45.9902	78.9754	VRHFFNRAG	24	70	14	7.9	56	8.6	24	36	HLA-DPA1*01:03/DPB1*02:01	15	FVRHFFNRA	0.8644	0.1	15	LRR	AGT	1.06034	0.06
RREQMFVRHFFNRAG	251	265	45.9902	78.9754	VRHFFNRAG	24	70	14	7.9	56	8.6	24	36	HLA-DPA1*01:03/DPB1*04:01	15	FVRHFFNRA	0.2976	0.88	15	LRR	AGT	1.06034	0.06
RREQMFVRHFFNRAG	251	265	45.9902	78.9754	VRHFFNRAG	24	70	14	7.9	56	8.6	24	36	HLA-DPA1*03:01/DPB1*04:02	15	FVRHFFNRA	0.301	0.91	15	LRR	AGT	1.06034	0.06
RREQMFVRHFFNRAG	251	265	45.9902	78.9754	VRHFFNRAG	24	70	14	7.9	56	8.6	24	36	HLA-DPA1*02:01/DPB1*01:01	15	FVRHFFNRA	0.1895	0.93	15	LRR	AGT	1.06034	0.06
VMTYIHAMNPDILED	386	400	41.111	80.2775	TYIHAMNPD	15	44	15	16	13	1.9	0.78	31	HLA-DRB4*01:01	15	IHAMNPDIL	0.5716	0.48	15	EVM	EDW	0.30196	3.09
VMTYIHAMNPDILED	386	400	41.111	80.2775	TYIHAMNPD	15	44	15	16	13	1.9	0.78	31	HLA-DQA1*05:01/DQB1*02:01	15	IHAMNPDIL	0.532	0.91	15	EVM	EDW	0.07384	26.52
ASLQDTYRFVTSQAI	411	425	34.2866	75.3665	YRFVTSQAI	6.9	31	0.19	14	6.9	3.6	31	5.3	HLA-DRB1*07:01	15	YRFVTSQAI	0.9452	0.07	15	SAS	AIT	0.48698	0.95
TYRFVTSQAITCQKT	416	430	42.3417	81.8542	YRFVTSQAI	16	33	0.45	16	21	1.2	19	1.5	HLA-DRB1*01:01	15	FVTSQAITC	0.8211	0.82	15	DTY	KTV	0.48698	0.95
LFFFLRREQMFVRHF	246	260	40.8768	76.6921	FFFLRREQM	17	25	31	20	16	17	5.8	9.5	HLA-DRB1*11:01	15	FFFLRREQM	0.5262	3.1	15	YGD	VRH	1.06034	0.06

## Sheet: HPV 45 L1
Table S8. Predicted MHC Class II T-cell epitopes and immunogenicity profiles for the HPV45 L1 major capsid protein.
Peptide	Start	End	Combined Score	Immunogenicity Score	Peptide core	Median Percentile Rank (7-allele)	HLA-DRB1:03:01	HLA-DRB1:07:01	HLA-DRB1:15:01	HLA-DRB3:01:01	HLA-DRB3:02:02	HLA-DRB4:01:01	HLA-DRB5:01:01	Allele	Length	Core peptide	Score	Rank	Peptide length	N motif	C motif	Cleavage probability score	Cleavage probability percentile rank
VGNPYFRVVPNGAGN	71	85	49.5394	81.8486	FRVVPNGAG	28	97	13	28	39	4.5	54	9.8	HLA-DRB1*04:01	15	FRVVPNGAG	0.9453	0.08	15	TVG	GNK	0.48972	1.03
VGNPYFRVVPNGAGN	71	85	49.5394	81.8486	FRVVPNGAG	28	97	13	28	39	4.5	54	9.8	HLA-DRB1*08:02	15	FRVVPNGAG	0.8508	0.17	15	TVG	GNK	0.24643	4.65
VGNPYFRVVPNGAGN	71	85	49.5394	81.8486	FRVVPNGAG	28	97	13	28	39	4.5	54	9.8	HLA-DQA1*04:01/DQB1*04:02	15	YFRVVPNGA	0.3274	0.24	15	TVG	GNK	0.24643	4.65
VGNPYFRVVPNGAGN	71	85	49.5394	81.8486	FRVVPNGAG	28	97	13	28	39	4.5	54	9.8	HLA-DRB1*01:01	15	YFRVVPNGA	0.9106	0.4	15	TVG	GNK	0.24643	4.65
VGNPYFRVVPNGAGN	71	85	49.5394	81.8486	FRVVPNGAG	28	97	13	28	39	4.5	54	9.8	HLA-DRB1*04:05	15	FRVVPNGAG	0.8596	0.51	15	TVG	GNK	0.24643	4.65
VGNPYFRVVPNGAGN	71	85	49.5394	81.8486	FRVVPNGAG	28	97	13	28	39	4.5	54	9.8	HLA-DRB1*11:01	15	FRVVPNGAG	0.8312	0.76	15	TVG	GNK	0.24643	4.65
VGNPYFRVVPNGAGN	71	85	49.5394	81.8486	FRVVPNGAG	28	97	13	28	39	4.5	54	9.8	HLA-DRB1*07:01	15	YFRVVPNGA	0.7022	0.96	15	TVG	GNK	0.24643	4.65
RKFLVQAGLRRRPTI	496	510	48.2842	93.7106	FLVQAGLRR	18	17	42	18	64	4.9	26	0.13	HLA-DRB5*01:01	15	FLVQAGLRR	0.7972	0.13	15	GRK	TIG	0.88219	0.19
RTSIFYHAGSSRLLT	56	70	44.4125	93.0313	IFYHAGSSR	12	34	0.28	12	15	1.1	60	2.2	HLA-DRB1*09:01	15	FYHAGSSRL	0.7925	0.31	15	SRT	LTV	0.45772	1.24
RTSIFYHAGSSRLLT	56	70	44.4125	93.0313	IFYHAGSSR	12	34	0.28	12	15	1.1	60	2.2	HLA-DRB1*07:01	15	FYHAGSSRL	0.803	0.46	15	SRT	LTV	0.07058	26.19
DTYRFVQSVAVTCQK	446	460	32.064	72.0599	YRFVQSVAV	5.4	30	0.58	5.4	16	1.6	39	5.2	HLA-DRB1*07:01	15	YRFVQSVAV	0.8277	0.38	15	VDT	QKD	0.91323	0.16
DTYRFVQSVAVTCQK	446	460	32.064	72.0599	YRFVQSVAV	5.4	30	0.58	5.4	16	1.6	39	5.2	HLA-DRB1*01:01	15	FVQSVAVTC	0.8487	0.67	15	VDT	QKD	0.91323	0.16
RKFLVQAGLRRRPTI	496	510	48.2842	93.7106	FLVQAGLRR	18	17	42	18	64	4.9	26	0.13	HLA-B*57:01	15	FLVQAGLRRRP	0.8943	0.03	15	QYP	RRR	0.88219	0.19

## Sheet: HPV 52 L1
Table S8. Predicted MHC Class II T-cell epitopes and immunogenicity profiles for the HPV52 L1 major capsid protein.
Peptide	Start	End	Combined Score	Immunogenicity Score	Peptide core	Median Percentile Rank (7-allele)	HLA-DRB1:03:01	HLA-DRB1:07:01	HLA-DRB1:15:01	HLA-DRB3:01:01	HLA-DRB3:02:02	HLA-DRB4:01:01	HLA-DRB5:01:01	Allele	Length	Core peptide	Score	Rank	Peptide length	N motif	C motif	Cleavage probability score	Cleavage probability percentile rank
REQMFVRHFFNRAGT	281	295	47.6628	80.1569	VRHFFNRAG	26	70	13	6.6	62	6.8	26	35	HLA-DPA1*01:03/DPB1*02:01	15	FVRHFFNRA	0.8995	0.09	15	RRE	GTL	1.06034	0.05
REQMFVRHFFNRAGT	281	295	47.6628	80.1569	VRHFFNRAG	26	70	13	6.6	62	6.8	26	35	HLA-DPA1*03:01/DPB1*04:02	15	FVRHFFNRA	0.36	0.54	15	RRE	GTL	1.06034	0.05
REQMFVRHFFNRAGT	281	295	47.6628	80.1569	VRHFFNRAG	26	70	13	6.6	62	6.8	26	35	HLA-DPA1*02:01/DPB1*01:01	15	FVRHFFNRA	0.2217	0.62	15	RRE	GTL	1.06034	0.05
REQMFVRHFFNRAGT	281	295	47.6628	80.1569	VRHFFNRAG	26	70	13	6.6	62	6.8	26	35	HLA-DPA1*01:03/DPB1*04:01	15	FVRHFFNRA	0.3711	0.65	15	RRE	GTL	1.06034	0.05
REQMFVRHFFNRAGT	281	295	47.6628	80.1569	VRHFFNRAG	26	70	13	6.6	62	6.8	26	35	HLA-DPA1*02:01/DPB1*05:01	15	FVRHFFNRA	0.1407	0.79	15	RRE	GTL	1.06034	0.05
DTYRFVTSTAITCQK	446	460	30.7381	61.9953	YRFVTSTAI	9.9	34	0.07	9.9	13	0.99	48	2.7	HLA-DRB1*07:01	15	YRFVTSTAI	0.8681	0.26	15	EDT	QKN	0.48698	0.73
DTYRFVTSTAITCQK	446	460	30.7381	61.9953	YRFVTSTAI	9.9	34	0.07	9.9	13	0.99	48	2.7	HLA-DRB1*01:01	15	FVTSTAITC	0.798	0.99	15	EDT	QKN	0.48698	0.73
RTSIYYYAGSSRLLT	56	70	41.3224	91.6059	IYYYAGSSR	7.8	25	0.88	7.8	20	2.1	64	3.6	HLA-DRB1*07:01	15	YYYAGSSRL	0.8269	0.4	15	SRT	LTV	0.54398	0.59
RTSIYYYAGSSRLLT	56	70	41.3224	91.6059	IYYYAGSSR	7.8	25	0.88	7.8	20	2.1	64	3.6	HLA-DRB1*09:01	15	YYYAGSSRL	0.7509	0.46	15	SRT	LTV	0.54398	0.59
RKFLLQAGLQARPKL	496	510	47.5305	88.8262	RKFLLQAGL	20	28	45	20	44	5.1	6.8	10	HLA-DRB1*01:01	15	FLLQAGLQA	0.8983	0.49	15	GRK	KLK	0.39762	1.12
FFFLRREQMFVRHFF	276	290	47.0745	86.1862	FFFLRREQM	21	28	38	21	29	21	5.9	9.5	HLA-DRB1*11:01	15	FFFLRREQM	0.5262	3.1	15	YGD	VRH	1.06034	0.05

## Sheet: HPV 58 L1
Table S8. Predicted MHC Class II T-cell epitopes and immunogenicity profiles for the HPV58 L1 major capsid protein.
Peptide	Start	End	Combined Score	Immunogenicity Score	Peptide core	Median Percentile Rank (7-allele)	HLA-DRB1:03:01	HLA-DRB1:07:01	HLA-DRB1:15:01	HLA-DRB3:01:01	HLA-DRB3:02:02	HLA-DRB4:01:01	HLA-DRB5:01:01	Allele	Length	Core peptide	Score	Rank	Peptide length	N motif	C motif	Cleavage probability score	Cleavage probability percentile rank
DTYRFVTSQAITCQK	441	455	36.7298	79.3744	YRFVTSQAI	8.3	33	0.21	8.3	8.5	1.2	9.6	1.4	HLA-DRB1*07:01	15	YRFVTSQAI	0.9193	0.13	15	QDT	QKT	0.48698	0.92
DTYRFVTSQAITCQK	441	455	36.7298	79.3744	YRFVTSQAI	8.3	33	0.21	8.3	8.5	1.2	9.6	1.4	HLA-DRB1*01:01	15	FVTSQAITC	0.832	0.75	15	QDT	QKT	0.25763	3.78
RKFLLQSGLKAKPRL	491	505	43.5528	95.8321	FLLQSGLKA	8.7	29	34	8.5	65	2.7	8.7	4.7	HLA-DRB1*01:01	15	FLLQSGLKA	0.9431	0.26	15	GRK	RLK	0.49359	0.88
RTSIYYYAGSSRLLA	56	70	40.6176	89.844	IYYYAGSSR	7.8	28	1.1	7.8	20	1.7	62	3.8	HLA-DRB1*07:01	15	YYYAGSSRL	0.8465	0.32	15	SRT	LAV	0.54398	0.65
RTSIYYYAGSSRLLA	56	70	40.6176	89.844	IYYYAGSSR	7.8	28	1.1	7.8	20	1.7	62	3.8	HLA-DRB1*09:01	15	YYYAGSSRL	0.7708	0.41	15	SRT	LAV	0.54398	0.65
RTSIYYYAGSSRLLA	56	70	40.6176	89.844	IYYYAGSSR	7.8	28	1.1	7.8	20	1.7	62	3.8	HLA-DRB1*15:01	15	IYYYAGSSR	0.7029	0.93	15	SRT	LAV	0.54398	0.65
LRREQMFVRHFFNRA	276	290	48.2538	89.1344	MFVRHFFNR	21	36	25	14	43	13	20	21	HLA-DPA1*01:03/DPB1*02:01	15	FVRHFFNRA	0.6075	0.68	15	FLR	RAG	1.06034	0.04
FFFLRREQMFVRHFF	276	290	47.0745	86.1862	FFFLRREQM	21	28	38	21	29	21	5.9	9.5	HLA-DRB1*11:01	15	FFFLRREQM	0.5262	3.1	15	YGD	VRH	0.86541	0.12
