# Supplementary material for: Evolutionary Dynamics of Human Papillomavirus in Thailand: Immunoinformatic Design of a Synergistic L1/L2 Vaccine Candidate
Source: Pharmaceuticals (Basel). 2026 May 12;19(5):758. doi: 10.3390/ph19050758 (PMC13209937; doi:10.3390/ph19050758)
Supplement: Supplementary file 1 [file pharmaceuticals-19-00758-s001.zip › Table S9.xlsx]

## Sheet: HPV 6 L2
Table S9. Predicted MHC Class II T-cell epitopes and immunogenicity profiles for the HPV6 L2 major capsid protein.
Peptide	Start	End	Combined Score	Immunogenicity Score	Peptide core	Median Percentile Rank (7-allele)	HLA-DRB1:03:01	HLA-DRB1:07:01	HLA-DRB1:15:01	HLA-DRB3:01:01	HLA-DRB3:02:02	HLA-DRB4:01:01	HLA-DRB5:01:01	Allele	Length	Core peptide	Score	Rank	Peptide length	N motif	C motif	Cleavage probability score	Cleavage probability percentile rank
GHILISAPTVTSHPI	36	50	37.3696	73.9241	GHILISAPT	13	13	13	13	50	5.2	19	34	HLA-DRB1*04:01	15	LISAPTVTS	0.8177	0.55	15	NGH	PIE	0.71962	0.5
DPAFLSTPQRLITYD	26	40	44.5626	94.9066	AFLSTPQRL	11	9.8	1.4	34	11	11	31	15	HLA-DRB1*07:01	15	FLSTPQRLI	0.8415	0.32	15	TDP	YDN	0.88349	0.29
DPAFLSTPQRLITYD	26	40	44.5626	94.9066	AFLSTPQRL	11	9.8	1.4	34	11	11	31	15	HLA-DRB1*09:01	15	FLSTPQRLI	0.7758	0.4	15	TDP	YDN	0.88349	0.29
RIHYFYDISPIAQAA	36	50	41.7051	86.2628	YFYDISPIA	12	12	28	9.3	1.1	0.67	20	18	HLA-DRB1*04:01	15	YFYDISPIA	0.9141	0.18	15	ARI	AAE	0.49229	1.49
RIHYFYDISPIAQAA	36	50	41.7051	86.2628	YFYDISPIA	12	12	28	9.3	1.1	0.67	20	18	HLA-DRB3*02:02	15	YFYDISPIA	0.7754	0.22	15	ARI	AAE	0.49229	1.49
RIHYFYDISPIAQAA	36	50	41.7051	86.2628	YFYDISPIA	12	12	28	9.3	1.1	0.67	20	18	HLA-DRB3*01:01	15	YFYDISPIA	0.7041	0.34	15	ARI	AAE	0.19505	8.18
GSGFYLHPAWYFARK	11	25	36.7519	78.6797	HPAWYFARK	8.8	40	3.4	9.5	6.3	4.4	41	8.8	HLA-DRB1*07:01	15	FYLHPAWYF	0.702	0.96	15	TGS	RKR	0.47214	1.57
LHPAWYFARKRRKRI	16	30	40.4058	65.0146	YFARKRRKR	24	21	24	34	56	24	78	1.1	HLA-DRB1*13:02	15	WYFARKRRK	0.6638	0.52	15	YLH	RIP	0.89207	0.25

## Sheet: HPV 11 L2
Table S9. Predicted MHC Class II T-cell epitopes and immunogenicity profiles for the HPV11 L2 major capsid protein.
Peptide	Start	End	Combined Score	Immunogenicity Score	Peptide core	Median Percentile Rank (7-allele)	HLA-DRB1:03:01	HLA-DRB1:07:01	HLA-DRB1:15:01	HLA-DRB3:01:01	HLA-DRB3:02:02	HLA-DRB4:01:01	HLA-DRB5:01:01	Allele	Length	Core peptide	Score	Rank	Peptide length	N motif	C motif	Cleavage probability score	Cleavage probability percentile rank
GHILISAPTVTSHPI	36	50	37.3696	73.9241	GHILISAPT	13	13	13	13	50	5.2	19	34	HLA-DRB1*04:01	15	LISAPTVTS	0.8177	0.55	15	NGH	PIE	0.14079	13.2
DPAFLSTPQRLITYD	26	40	44.5626	94.9066	AFLSTPQRL	11	9.8	1.4	34	11	11	31	15	HLA-DRB1*07:01	15	FLSTPQRLI	0.8415	0.32	15	TDP	YDN	0.68921	0.36
DPAFLSTPQRLITYD	26	40	44.5626	94.9066	AFLSTPQRL	11	9.8	1.4	34	11	11	31	15	HLA-DRB1*09:01	15	FLSTPQRLI	0.7758	0.4	15	TDP	YDN	0.68921	0.36
RIHYFYDISPIAQAA	36	50	41.7051	86.2628	YFYDISPIA	12	12	28	9.3	1.1	0.67	20	18	HLA-DRB1*04:01	15	YFYDISPIA	0.9141	0.18	15	ARI	AAE	0.49229	0.89
RIHYFYDISPIAQAA	36	50	41.7051	86.2628	YFYDISPIA	12	12	28	9.3	1.1	0.67	20	18	HLA-DRB3*02:02	15	YFYDISPIA	0.7754	0.22	15	ARI	AAE	0.49229	0.89
RIHYFYDISPIAQAA	36	50	41.7051	86.2628	YFYDISPIA	12	12	28	9.3	1.1	0.67	20	18	HLA-DRB3*01:01	15	YFYDISPIA	0.7041	0.34	15	ARI	AAE	0.49229	0.89
GSGFYLHPAWYFARK	11	25	36.7519	78.6797	HPAWYFARK	8.8	40	3.4	9.5	6.3	4.4	41	8.8	HLA-DRB1*07:01	15	FYLHPAWYF	0.702	0.96	15	TGS	RKR	0.34078	3.98
LHPAWYFARKRRKRI	16	30	40.4058	65.0146	YFARKRRKR	24	21	24	34	56	24	78	1.1	HLA-DRB1*13:02	15	WYFARKRRK	0.6638	0.52	15	YLH	RIP	0.59121	0

## Sheet: HPV 16 L2
Table S9. Predicted MHC Class II T-cell epitopes and immunogenicity profiles for the HPV16 L2 major capsid protein.
Peptide	Start	End	Combined Score	Immunogenicity Score	Peptide core	Median Percentile Rank (7-allele)	HLA-DRB1:03:01	HLA-DRB1:07:01	HLA-DRB1:15:01	HLA-DRB3:01:01	HLA-DRB3:02:02	HLA-DRB4:01:01	HLA-DRB5:01:01	Allele	Length	Core peptide	Score	Rank	Peptide length	N motif	C motif	Cleavage probability score	Cleavage probability percentile rank
KVVDPAFVTTPTKLI	26	40	46.5656	98.4139	KVVDPAFVT	12	56	0.28	52	3.7	12	71	9.1	HLA-DRB1*07:01	15	FVTTPTKLI	0.8432	0.32	15	VKV	LIT	0.81692	0.18
PTKLITYDNPAYEGI	36	50	44.7745	87.9362	ITYDNPAYE	16	3.7	76	11	4.9	16	28	73	HLA-DRB1*15:01	15	LITYDNPAY	0.8847	0.18	15	TPT	GID	0.45807	1.43
PTKLITYDNPAYEGI	36	50	44.7745	87.9362	ITYDNPAYE	16	3.7	76	11	4.9	16	28	73	HLA-DQA1*01:01/DQB1*05:01	15	LITYDNPAY	0.0536	0.28	15	TPT	GID	0.45807	1.43
PTKLITYDNPAYEGI	36	50	44.7745	87.9362	ITYDNPAYE	16	3.7	76	11	4.9	16	28	73	HLA-DQA1*03:01/DQB1*03:02	15	ITYDNPAYE	0.0225	0.94	15	TPT	GID	0.45807	1.43
PTKLITYDNPAYEGI	36	50	44.7745	87.9362	ITYDNPAYE	16	3.7	76	11	4.9	16	28	73	HLA-DRB3*01:01	15	ITYDNPAYE	0.4727	0.99	15	TPT	GID	0.45807	1.43
SYYMLRKRRKRLPYF	31	45	33.1786	37.9464	YMLRKRRKR	30	8.7	50	22	53	30	32	0.58	HLA-DRB1*11:01, HLA-DRB1*13:02	15	YYMLRKRRK	0.7547	0.18	15	LHP	PYF	0.70356	0.53

## Sheet: HPV 31 L2
Table S9. Predicted MHC Class II T-cell epitopes and immunogenicity profiles for the HPV31 L2 major capsid protein.
Peptide	Start	End	Combined Score	Immunogenicity Score	Peptide core	Median Percentile Rank (7-allele)	HLA-DRB1:03:01	HLA-DRB1:07:01	HLA-DRB1:15:01	HLA-DRB3:01:01	HLA-DRB3:02:02	HLA-DRB4:01:01	HLA-DRB5:01:01	Allele	Length	Core peptide	Score	Rank	Peptide length	N motif	C motif	Cleavage probability score	Cleavage probability percentile rank
IADQILRYGSMGVFF	41	55	49.5234	84.8084	ILRYGSMGV	26	52	16	0.13	26	26	34	46	HLA-DRB1*15:01	15	ILRYGSMGV	0.8168	0.5	15	TIA	FFG	0.21247	4.28
PKQLITYENPAYETV	31	45	44.7693	81.9232	KQLITYENP	20	20	75	9.6	17	19	31	50	HLA-DRB1*15:01	15	LITYENPAY	0.8978	0.14	15	APK	TVN	0.81323	0.36
PKQLITYENPAYETV	31	45	44.7693	81.9232	KQLITYENP	20	20	75	9.6	17	19	31	50	HLA-DQA1*01:01/DQB1*05:01	15	LITYENPAY	0.0588	0.22	15	APK	TVN	0.81323	0.36
RVHYYYDISSINPAG	36	50	48.2853	83.2133	YYYDISSIN	25	31	37	12	3.9	2.3	25	36	HLA-DRB3*02:02	15	YYYDISSIN	0.7243	0.3	15	ARV	AGE	0.39595	1.25
RVHYYYDISSINPAG	36	50	48.2853	83.2133	YYYDISSIN	25	31	37	12	3.9	2.3	25	36	HLA-DRB1*04:01	15	YYYDISSIN	0.8398	0.44	15	ARV	AGE	0.39595	1.25
RVHYYYDISSINPAG	36	50	48.2853	83.2133	YYYDISSIN	25	31	37	12	3.9	2.3	25	36	HLA-DRB3*01:01	15	YYYDISSIN	0.5659	0.75	15	ARV	AGE	0.39595	1.25
LHPSYYMLKRRRKRV	21	35	31.2597	43.6493	YYMLKRRRK	23	9.8	55	22	73	23	53	0.29	HLA-DRB1*13:02	15	YYMLKRRRK	0.7488	0.18	15	YLH	RVS	0.03248	49.83
LHPSYYMLKRRRKRV	21	35	31.2597	43.6493	YYMLKRRRK	23	9.8	55	22	73	23	53	0.29	HLA-DRB1*11:01	15	YYMLKRRRK	0.8262	0.78	15	YLH	RVS	0.71873	0
GGDFYLHPSYYMLKR	16	30	44.387	97.1674	FYLHPSYYM	9.2	40	9.2	2.8	7.2	2.8	61	9.3	HLA-DRB1*07:01	15	FYLHPSYYM	0.662	1.3	15	GGD	KRR	0.68157	0.34

## Sheet: HPV 33 L2
Table S9. Predicted MHC Class II T-cell epitopes and immunogenicity profiles for the HPV33 L2 major capsid protein.
Peptide	Start	End	Combined Score	Immunogenicity Score	Peptide core	Median Percentile Rank (7-allele)	HLA-DRB1:03:01	HLA-DRB1:07:01	HLA-DRB1:15:01	HLA-DRB3:01:01	HLA-DRB3:02:02	HLA-DRB4:01:01	HLA-DRB5:01:01	Allele	Length	Core peptide	Score	Rank	Peptide length	N motif	C motif	Cleavage probability score	Cleavage probability percentile rank
PHKLITYDNPAFESF	36	50	40.9109	84.2773	KLITYDNPA	12	2.8	75	6.5	4	12	25	71	HLA-DRB1*15:01	15	LITYDNPAF	0.8895	0.17	15	SPH	SFD	0.74385	0.18
PHKLITYDNPAFESF	36	50	40.9109	84.2773	KLITYDNPA	12	2.8	75	6.5	4	12	25	71	HLA-DQA1*01:01/DQB1*05:01	15	LITYDNPAF	0.0513	0.31	15	SPH	SFD	0.74385	0.18
RIHYYQDLSPIVPLD	41	55	48.5483	94.3708	YYQDLSPIV	18	18	25	8.5	0.63	2.4	45	38	HLA-DRB3*01:01	15	YYQDLSPIV	0.8654	0.13	15	ARI	LDH	0.39156	0.89
RIHYYQDLSPIVPLD	41	55	48.5483	94.3708	YYQDLSPIV	18	18	25	8.5	0.63	2.4	45	38	HLA-DRB3*02:02	15	YYQDLSPIV	0.523	0.85	15	ARI	LDH	0.39156	0.89
DGADFVLHPSYFILR	16	30	42.2906	97.7766	FVLHPSYFI	5.3	23	0.58	1.1	17	2.7	64	5.3	HLA-DRB1*07:01	15	FVLHPSYFI	0.7627	0.69	15	VDG	LRR	1.1099	0
VLHPSYFILRRRRKR	21	35	41.0298	69.5744	YFILRRRRK	22	6	57	22	72	20	46	0.44	HLA-DRB1*13:02	15	YFILRRRRK	0.6127	0.96	15	FVL	KRF	0.1405	17.21

## Sheet: HPV 52 L2
Table S9. Predicted MHC Class II T-cell epitopes and immunogenicity profiles for the HPV52 L2 major capsid protein.
Peptide	Start	End	Combined Score	Immunogenicity Score	Peptide core	Median Percentile Rank (7-allele)	HLA-DRB1:03:01	HLA-DRB1:07:01	HLA-DRB1:15:01	HLA-DRB3:01:01	HLA-DRB3:02:02	HLA-DRB4:01:01	HLA-DRB5:01:01	Allele	Length	Core peptide	Score	Rank	Peptide length	N motif	C motif	Cleavage probability score	Cleavage probability percentile rank
PQKLVTYNNPVFEGV	36	50	41.1858	74.4645	KLVTYNNPV	19	19	40	3.4	12	4.3	48	65	HLA-DRB1*15:01	4	15	LVTYNNPVF	0.9199	0.08	15	SSP	EGV	0.85835	0.18
PQKLVTYNNPVFEGV	36	50	41.1858	74.4645	KLVTYNNPV	19	19	40	3.4	12	4.3	48	65	HLA-DQA1*01:01/DQB1*05:01	4	15	LVTYNNPVF	0.0572	0.24	15	SSP	EGV	0.85835	0.18
DTDETIIFDRSQLLP	51	65	49.8563	96.1408	TIIFDRSQL	19	6.5	33	19	0.8	9.7	27	48	HLA-DRB3*01:01	4	15	IIFDRSQLL	0.879	0.11	15	VDT	LPA	0.64669	0.89
DTDETIIFDRSQLLP	51	65	49.8563	96.1408	TIIFDRSQL	19	6.5	33	19	0.8	9.7	27	48	HLA-DRB1*03:01	4	15	IIFDRSQLL	0.8255	0.68	15	VDT	LPA	0.64669	0.89
SGIDFVYQPTMSIES	41	55	44.9274	99.1185	FVYQPTMSI	8.8	29	8.8	13	4	2.1	21	8.8	HLA-DPA1*03:01/DPB1*04:02	6	15	FVYQPTMSI	0.327	0.7	15	GID	PDI	0.72066	0.18
SGIDFVYQPTMSIES	41	55	44.9274	99.1185	FVYQPTMSI	8.8	29	8.8	13	4	2.1	21	8.8	HLA-DRB1*01:01	6	15	FVYQPTMSI	0.8374	0.72	15	GID	PDI	0.72066	0.18
SGIDFVYQPTMSIES	41	55	44.9274	99.1185	FVYQPTMSI	8.8	29	8.8	13	4	2.1	21	8.8	HLA-DPA1*02:01/DPB1*01:01	6	15	FVYQPTMSI	0.1845	0.96	15	GID	PDI	0.72066	0.18
GTDFILHPSYFLLRR	16	30	43.9272	95.2679	FILHPSYFL	9.7	9.7	1.4	0.37	24	2.6	55	14	HLA-DRB1*07:01	7	15	FILHPSYFL	0.7058	0.96	15	DGT	RRR	0.42055	1.35

## Sheet: HPV 58 L2
Table S9. Predicted MHC Class II T-cell epitopes and immunogenicity profiles for the HPV58 L2 major capsid protein.
Peptide	Start	End	Combined Score	Immunogenicity Score	Peptide core	Median Percentile Rank (7-allele)	HLA-DRB1:03:01	HLA-DRB1:07:01	HLA-DRB1:15:01	HLA-DRB3:01:01	HLA-DRB3:02:02	HLA-DRB4:01:01	HLA-DRB5:01:01	Allele	Length	Core peptide	Score	Rank	Peptide length	N motif	C motif	Cleavage probability score	Cleavage probability percentile rank
PHRLVTYDNPAFEGF	36	50	44.9823	80.9557	HRLVTYDNP	21	6.7	75	5.1	7.5	21	36	62	HLA-DRB1*15:01	15	LVTYDNPAF	0.9047	0.13	15	SPH	GFN	0.82656	0.18
PHRLVTYDNPAFEGF	36	50	44.9823	80.9557	HRLVTYDNP	21	6.7	75	5.1	7.5	21	36	62	HLA-DQA1*01:01/DQB1*05:01	15	LVTYDNPAF	0.0531	0.3	15	SPH	GFN	0.82656	0.18
MLHPSYFILRRRRKR	26	40	41.0298	69.5744	YFILRRRRK	22	5.7	58	22	71	20	46	0.44	HLA-DRB1*13:02	15	YFILRRRRK	0.6127	0.96	15	FML	KRF	0.59121	0.55
DGADFMLHPSYFILR	21	35	46.9078	97.7694	FMLHPSYFI	13	24	0.58	0.87	13	4.5	56	15	HLA-DRB1*07:01	15	FMLHPSYFI	0.709	0.96	15	GAD	RRR	0.59121	0.55
