# Supplementary material for: Evolutionary Dynamics of Human Papillomavirus in Thailand: Immunoinformatic Design of a Synergistic L1/L2 Vaccine Candidate
Source: Pharmaceuticals (Basel). 2026 May 12;19(5):758. doi: 10.3390/ph19050758 (PMC13209937; doi:10.3390/ph19050758)
Supplement: Supplementary file 1 [file pharmaceuticals-19-00758-s001.zip › Table S10.xlsx]

## Sheet: HPV 6 L1
Table S10. Summary of consensus high-affinity MHC Class I and Class II predicted epitopes for the HPV6 L1 minor capsid protein.
Peptide	MHC I allele	Peptide	MHC II allele
RLITYDNPVY	HLA-A*30:02, HLA-B*15:01	DPAFLSTPQRLITYD	HLA-DRB1*07:01, HLA-DRB1*09:01, HLA-DRB1:03:01, HLA-DRB1:15:01, HLA-DRB3:01:01, HLA-DRB3:02:02, HLA-DRB4:01:01, HLA-DRB5:01:01
FYLHPAWYF	HLA-A*23:01, HLA-A*24:02	GSGFYLHPAWYFARK	HLA-DRB1*07:01, HLA-DRB1*09:01, HLA-DRB1:03:01, HLA-DRB1:15:01, HLA-DRB3:01:01, HLA-DRB3:02:02, HLA-DRB4:01:01, HLA-DRB5:01:01
LITYDNPVY	HLA-B*35:01	RIHYFYDISPIAQAA	HLA-DRB1*04:01, HLA-DRB3*01:01, HLA-DRB3*02:02, HLA-DRB1:03:01, HLA-DRB1:07:01, HLA-DRB1:15:01, HLA-DRB3:01:01, HLA-DRB3:02:02, HLA-DRB4:01:01, HLA-DRB5:01:01
KWGSLGVFF	HLA-A*23:01, HLA-A*24:02
FPTAPMGTPF	HLA-B*07:02,HLA-B*35:01, HLA-B*53:01
ILKWGSLGVF	HLA-B*15:01
FYLHPAWYF	HLA-A*23:01, HLA-A*24:02
VFITGSGFY	HLA-A*30:02
HPVTNISDTY	HLA-A*26:01, HLA-B*35:01, HLA-B*53:01
GFYLHPAWYF	HLA-A*23:01, HLA-A*24:02
LQSGPDITF	HLA-A*32:01, HLA-B*15:01
HQVQVTDPAF	HLA-B*15:01
RPAIASRRGL	HLA-B*07:02
FITGSGFYL	HLA-A*02:01, HLA-A*02:06
NTIADQILKW	HLA-A*26:01, HLA-B*53:01, HLA-B*57:01, HLA-B*58:01
FPTAPMGTPF	HLA-B*07:02, HLA-B*35:01, HLA-B*53:01
RLHRPAIASR	HLA-A*03:01, HLA-A*30:01, HLA-A*31:01
FITGSGFYL	HLA-A*02:01, HLA-A*02:06
FPTAPMGTPF	HLA-B*07:02, HLA-B*35:01, HLA-B*53:01
TSHTTTSIFR	HLA-A*68:01
GSGFYLHPAW	HLA-B*57:01, HLA-B*58:01
FPTAPMGTPF	HLA-B*07:02, HLA-B*35:01, HLA-B*53:01
GLYSRALHQV	HLA-A*02:01, HLA-A*02:06, HLA-A*02:03
YLHPAWYFAR	HLA-A*31:01, HLA-A*33:01
YLTSTPNTV	HLA-A*02:01, HLA-A*02:03, HLA-A*02:06
GSGFYLHPAW	HLA-B*57:01, HLA-B*58:01
YLHPAWYFAR	HLA-A*31:01, HLA-A*33:01
SGFYLHPAW	HLA-A*32:01, HLA-B*53:01, HLA-B*57:01, HLA-B*58:01
TTTSIFRNPV	HLA-A*68:02
VEANGHILI	HLA-B*40:01, HLA-B*44:02, HLA-B*44:03
YLHPAWYFAR	HLA-A*31:01,HLA-A*33:01
TPNTVTQPW	HLA-B*07:02, HLA-B*35:01, HLA-B*53:01
AEEIEMHPL	HLA-B*40:01,HLA-B*44:02, HLA-B*44:03
STPNTVTQPW	HLA-A*32:01, HLA-B*53:01, HLA-B*57:01, HLA-B*58:01
FALPDSSLF	HLA-C*03:02, HLA-C*03:03, HLA-C*03:04
AYVTRTNIF	HLA-C*14:02
FYHASSSRL	HLA-C*14:02
FALPDSSLF	HLA-C*12:03

## Sheet: HPV 11 L1
Table S10. Summary of consensus high-affinity MHC Class I and Class II predicted epitopes for the HPV11 L1 minor capsid protein.
Peptide	MHC I allele	Peptide	MHC II allele
SEAQLFNKPY	HLA-B*44:03	GSLVSSEAQ	HLA-DRB1*09:01, HLA-DRB1:03:01, HLA-DRB1:07:01, HLA-DRB1:15:01, HLA-DRB3:01:01, HLA-DRB3:02:02, HLA-DRB4:01:01, HLA-DRB5:01:01
FALPDSSLF	HLA-B*53:01	IKKVNKTVV	HLA-DRB1*08:02, HLA-DRB1:03:01, HLA-DRB1:07:01, HLA-DRB1:15:01, HLA-DRB3:01:01, HLA-DRB3:02:02, HLA-DRB4:01:01, HLA-DRB5:01:01, HLA-DQA1*04:01/DQB1*04:02
FDPTTQRLVW	HLA-B*53:01	YVHTPSGSL	HLA-DRB1*07:01, HLA-DRB1:03:01, HLA-DRB1:15:01, HLA-DRB3:01:01, HLA-DRB3:02:02, HLA-DRB4:01:01, HLA-DRB5:01:01
NIFYHASSSR	HLA-A*68:01, HLA-A*31:01, HLA-A*33:01	IFYHASSSR	HLA-DRB1*09:01, HLA-DRB1:03:01, HLA-DRB1:07:01, HLA-DRB1:15:01, HLA-DRB3:01:01, HLA-DRB3:02:02, HLA-DRB4:01:01, HLA-DRB5:01:01
FALPDSSLF	HLA-C*03:02, HLA-C*03:04
FYHASSSRL	HLA-C*07:02
FALPDSSLF	HLA-C*08:01, HLA-C*12:02, HLA-C*12:03
AYVKRTNIF	HLA-C*14:02
FYHASSSRL	HLA-C*14:02
LFDPTTQRL	HLA-C*14:02
YHASSSRLL	HLA-C*14:02
FALPDSSLF	HLA-C*16:01

## Sheet: HPV 16 L1
Table S10. Summary of consensus high-affinity MHC Class I and Class II predicted epitopes for the HPV16 L1 minor capsid protein.
Peptide	MHC I allele	Peptide	MHC II allele
YLPPVPVSKV	HLA-A*02:01	GRKFLLQAGLKAKPK	HLA-DRB1*01:01, HLA-DRB5*01:01, HLA-DRB1*04:01, HLA-DPA1*02:01/DPB1*05:01, HLA-DRB1:03:01, HLA-DRB1:07:01, HLA-DRB1:15:01, HLA-DRB3:01:01, HLA-DRB3:02:02, HLA-DRB4:01:01
RHLFNRAGTV	HLA-A*02:03, HLA-A*33:01, HLA-A*31:01	EDTYRFVTQAIACQK	HLA-DPA1*02:01/DPB1*14:01, HLA-DRB1*08:02, HLA-DRB1*09:01, HLA-DRB1:03:01, HLA-DRB1:07:01, HLA-DRB1:15:01, HLA-DRB3:01:01, HLA-DRB3:02:02, HLA-DRB4:01:01, HLA-DRB5:01:01
YNPDTQRLVW	HLA-B*53:01, HLA-C*07:02	RTNIYYHAGTSRLLA	HLA-DRB1*09:01, HLA-DRB1*07:01, HLA-DRB1:03:01, HLA-DRB1:15:01, HLA-DRB3:01:01, HLA-DRB3:02:02, HLA-DRB4:01:01, HLA-DRB5:01:01
FGFPDTSFY	HLA-C*03:02, HLA-C*12:02, HLA-C*14:02, HLA-C*16:01	LRREQMFVRHLFNRA	HLA-DPA1*01:03/DPB1*02:01, HLA-DRB1:03:01, HLA-DRB1:07:01, HLA-DRB1:15:01, HLA-DRB3:01:01, HLA-DRB3:02:02, HLA-DRB4:01:01, HLA-DRB5:01:01
YYHAGTSRL	HLA-C*07:02, HLA-C*14:02	KYPDYIKMVSEPYGD	HLA-DRB5*01:01, HLA-DRB1:03:01, HLA-DRB1:07:01, HLA-DRB1:15:01, HLA-DRB3:01:01, HLA-DRB3:02:02, HLA-DRB4:01:01
FYLRREQMF	HLA-C*14:02	FGAMDFTTLQANKSE	HLA-DRB1*01:01, HLA-DQA1*04:01/DQB1*04:02, HLA-DRB1:03:01, HLA-DRB1:07:01, HLA-DRB1:15:01, HLA-DRB3:01:01, HLA-DRB3:02:02, HLA-DRB4:01:01, HLA-DRB5:01:01
FYNPDTQRL	HLA-C*14:02	TNIYYHAGTSRLLAV	HLA-DRB1*09:01, HLA-DRB1:03:01, HLA-DRB1:07:01, HLA-DRB1:15:01, HLA-DRB3:01:01, HLA-DRB3:02:02, HLA-DRB4:01:01, HLA-DRB5:01:01
		YPDYIKMVSEPYGDS	HLA-DRB5*01:01, HLA-DRB1:03:01, HLA-DRB1:07:01, HLA-DRB1:15:01, HLA-DRB3:01:01, HLA-DRB3:02:02, HLA-DRB4:01:01

## Sheet: HPV 18 L1
Table S10. Summary of consensus high-affinity MHC Class I and Class II predicted epitopes for the HPV18 L1 minor capsid protein.
Peptide	MHC I allele	Peptide	MHC II allele
RPLPLHSIL	HLA-B*07:02	PTSIFYHAGSSRLLT	HLA-DRB1*09:01, HLA-DRB1:03:01, HLA-DRB1:07:01, HLA-DRB1:15:01, HLA-DRB3:01:01, HLA-DRB3:02:02, HLA-DRB4:01:01, HLA-DRB5:01:01
HPRPLPLHSI	HLA-B*07:02
LPLHSILVY	HLA-B*35:01
MPASPGSCVY	HLA-B*35:01
SIFYHAGSSR	HLA-A*33:01, HLA-A*68:01, HLA-A*03:01, HLA-A*31:01
KFLVQAGLR	HLA-A*31:01
FGLPDTSIY	HLA-C*03:02
MPASPGSCVY	HLA-C*03:02
YVTPTSIFY	HLA-C*03:02
FYHAGSSRL	HLA-C*07:02
YVTPTSIFY	HLA-C*12:03, HLA-C*16:01
IYNPETQRL	HLA-C*14:02
YHAGSSRLL	HLA-C*14:02

## Sheet: HPV 31 L1
Table S10. Summary of consensus high-affinity MHC Class I and Class II predicted epitopes for the HPV31 L1 minor capsid protein.
Peptide	MHC I allele	Peptide	MHC II allele
YLPPVPVSKV	HLA-A*02:01	TNIYYHAGSARLLTV	HLA-DRB1*09:01, HLA-DRB1*07:01, HLA-DRB1*01:01, HLA-DRB1:03:01, HLA-DRB1:15:01, HLA-DRB3:01:01, HLA-DRB3:02:02, HLA-DRB4:01:01, HLA-DRB5:01:01
AEPYGDTLFF	HLA-B*44:03	KYPDYLKMVAEPYGD	HLA-DRB5*01:01, HLA-DRB1:03:01, HLA-DRB1:07:01, HLA-DRB1:15:01, HLA-DRB3:01:01, HLA-DRB3:02:02, HLA-DRB4:01:01
RKFLLQAGYRA	HLA-A*31:01, HLA-B*57:01	LRREQMFVRHFFNRS	HLA-DPA1*01:03/DPB1*02:01, HLA-DRB1:03:01, HLA-DRB1:07:01, HLA-DRB1:15:01, HLA-DRB3:01:01, HLA-DRB3:02:02, HLA-DRB4:01:01, HLA-DRB5:01:01
FGLPDTSIY	HLA-C*03:02	EDTYRFVTSQAITCQ	HLA-DRB1*07:01, HLA-DRB1*09:01, HLA-DRB1*01:01, HLA-DRB1:03:01, HLA-DRB1:15:01, HLA-DRB3:01:01, HLA-DRB3:02:02, HLA-DRB4:01:01, HLA-DRB5:01:01
FYHAGSSRL	HLA-C*07:02, HLA-C*14:02	GRKFLLQAGYRARPK	HLA-DRB1*01:01, HLA-DRB5*01:01, HLA-DPA1*02:01/DPB1*05:01, HLA-DRB1:03:01, HLA-DRB1:07:01, HLA-DRB1:15:01, HLA-DRB3:01:01, HLA-DRB3:02:02, HLA-DRB4:01:01
IYNPETQRL	HLA-C*14:02
MPASPGSCVY	HLA-C*03:02
YVTPTSIFY	HLA-C*03:02, HLA-C*12:03, HLA-C*16:01

## Sheet: HPV 33 L1
Table S10. Summary of consensus high-affinity MHC Class I and Class II predicted epitopes for the HPV33 L1 minor capsid protein.
Peptide	MHC I allele	Peptide	MHC II allele
YLPPVPVSKV	HLA-A*02:01	TSIYYYAGSSRLLAV	HLA-DRB1*07:01, HLA-DRB1*09:01, HLA-DRB1:03:01, HLA-DRB1:15:01, HLA-DRB3:01:01, HLA-DRB3:02:02, HLA-DRB4:01:01, HLA-DRB5:01:01
SESQLFNKPY	HLA-B*44:03	GCMDFKTLQANKSDV	HLA-DRB1*01:01, HLA-DRB1:03:01, HLA-DRB1:07:01, HLA-DRB1:15:01, HLA-DRB3:01:01, HLA-DRB3:02:02, HLA-DRB4:01:01, HLA-DRB5:01:01
YNPDTQRLVW	HLA-B*53:01	RREQMFVRHFFNRAG	HLA-DPA1*01:03/DPB1*02:01, HLA-DPA1*01:03/DPB1*04:01, HLA-DPA1*03:01/DPB1*04:02, HLA-DPA1*02:01/DPB1*01:01, HLA-DRB1:03:01, HLA-DRB1:07:01, HLA-DRB1:15:01, HLA-DRB3:01:01, HLA-DRB3:02:02, HLA-DRB4:01:01, HLA-DRB5:01:01
FFFLRREQM	HLA-B*08:01, HLA-A*23:01	VMTYIHAMNPDILED	HLA-DRB4*01:01, HLA-DQA1*05:01/DQB1*02:01, HLA-DRB1:03:01, HLA-DRB1:07:01, HLA-DRB1:15:01, HLA-DRB3:01:01, HLA-DRB3:02:02, HLA-DRB4:01:01, HLA-DRB5:01:01
FFPTPSGSM	HLA-C*01:02, HLA-C*03:02, HLA-C*03:03, HLA-C*03:04, HLA-C*04:01, HLA-C*06:02, HLA-C*07:01, HLA-C*07:02, HLA-C*07:04, HLA-C*08:01, HLA-C*08:02, HLA-C*12:02, HLA-C*12:03, HLA-C*14:02	ASLQDTYRFVTSQAI	HLA-DRB1*07:01, HLA-DRB1:03:01, HLA-DRB1:15:01, HLA-DRB3:01:01, HLA-DRB3:02:02, HLA-DRB4:01:01, HLA-DRB5:01:01
FGFPDTSFY	HLA-C*02:02, HLA-C*02:09, HLA-C*03:02, HLA-C*03:03, HLA-C*03:04, HLA-C*06:02, HLA-C*07:01, HLA-C*07:02, HLA-C*12:02, HLA-C*12:03, HLA-C*14:02, HLA-C*16:01	TYRFVTSQAITCQKT	HLA-DRB1*01:01, HLA-DRB1:03:01, HLA-DRB1:07:01, HLA-DRB1:15:01, HLA-DRB3:01:01, HLA-DRB3:02:02, HLA-DRB4:01:01, HLA-DRB5:01:01
FYNPDTQRL	HLA-C*01:02, HLA-C*02:02, HLA-C*02:09, HLA-C*03:02, HLA-C*03:03, HLA-C*03:04, HLA-C*04:01, HLA-C*05:01, HLA-C*06:02, HLA-C*07:01, HLA-C*07:02, HLA-C*07:04, HLA-C*08:01, HLA-C*08:02, HLA-C*12:02, HLA-C*12:03, HLA-C*14:02, HLA-C*16:01, HLA-C*17:01	LFFFLRREQMFVRHF	HLA-DRB1*11:01, HLA-DRB1:03:01, HLA-DRB1:07:01, HLA-DRB1:15:01, HLA-DRB3:01:01, HLA-DRB3:02:02, HLA-DRB4:01:01, HLA-DRB5:01:01
HFFNRAGTL	HLA-C*01:02, HLA-C*06:02, HLA-C*07:01, HLA-C*07:02, HLA-C*07:04, HLA-C*14:02
IYYYAGSSRL	HLA-C*14:02
YRFVTSQAI	HLA-C*06:02, HLA-C*07:01, HLA-C*07:02, HLA-C*07:04
YVSRTSIYY	HLA-C*02:02, HLA-C*02:09, HLA-C*03:02, HLA-C*07:01, HLA-C*07:02, HLA-C*12:02, HLA-C*12:03, HLA-C*14:02, HLA-C*16:01
YYAGSSRLL	HLA-C*01:02, HLA-C*02:02, HLA-C*02:09, HLA-C*03:02, HLA-C*03:03, HLA-C*03:04, HLA-C*04:01, HLA-C*06:02, HLA-C*07:01, HLA-C*07:02, HLA-C*07:04, HLA-C*08:01, HLA-C*12:02, HLA-C*12:03, HLA-C*14:02, HLA-C*16:01, HLA-C*17:01

## Sheet: HPV 45 L1
Table S10. Summary of consensus high-affinity MHC Class I and Class II predicted epitopes for the HPV45 L1 minor capsid protein.
Peptide	MHC I allele	Peptide	MHC II allele
SPSPSGSII	HLA-B*07:02	VGNPYFRVVPNGAGN	HLA-DRB1*04:01, HLA-DRB1*08:02, HLA-DQA1*04:01/DQB1*04:02, HLA-DRB1*01:01, HLA-DRB1*04:05, HLA-DRB1*11:01, HLA-DRB1*07:01, HLA-DRB1:03:01, HLA-DRB1:15:01, HLA-DRB3:01:01, HLA-DRB3:02:02, HLA-DRB5:01:01
QAVPKVSAY	HLA-B*35:01	RKFLVQAGLRRRPTI	HLA-DRB5*01:01, HLA-DRB1:03:01, HLA-DRB1:07:01, HLA-DRB1:15:01, HLA-DRB3:01:01, HLA-DRB3:02:02, HLA-DRB4:01:01
KFLVQAGLRR	HLA-A*31:01, HLA-B*57:01	RTSIFYHAGSSRLLT	HLA-DRB1*09:01, HLA-DRB1*07:01, HLA-DRB1:03:01, HLA-DRB1:15:01, HLA-DRB3:01:01, HLA-DRB3:02:02, HLA-DRB4:01:01, HLA-DRB5:01:01
FGLPDSTIY	HLA-C*02:02, HLA-C*02:09, HLA-C*03:02, HLA-C*03:03, HLA-C*03:04, HLA-C*07:01, HLA-C*07:02, HLA-C*12:02, HLA-C*12:03, HLA-C*16:01	DTYRFVQSVAVTCQK	HLA-DRB1*07:01, HLA-DRB1*01:01, HLA-DRB1:03:01, HLA-DRB1:15:01, HLA-DRB3:01:01, HLA-DRB3:02:02, HLA-DRB4:01:01, HLA-DRB5:01:01
FYHAGSSRL	HLA-C*01:02, HLA-C*03:02, HLA-C*03:03, HLA-C*03:04, HLA-C*04:01, HLA-C*06:02, HLA-C*07:01, HLA-C*07:02, HLA-C*07:04, HLA-C*12:02, HLA-C*12:03, HLA-C*14:02	RKFLVQAGLRRRPTI	HLA-B*57:01, HLA-DRB1:03:01, HLA-DRB1:07:01, HLA-DRB1:15:01, HLA-DRB3:01:01, HLA-DRB3:02:02, HLA-DRB4:01:01, HLA-DRB5:01:01
IYNPETQRL	HLA-C*01:02, HLA-C*03:02, HLA-C*03:03, HLA-C*03:04, HLA-C*04:01, HLA-C*05:01, HLA-C*06:02, HLA-C*07:01, HLA-C*07:02, HLA-C*07:04, HLA-C*08:01, HLA-C*08:02, HLA-C*12:02, HLA-C*12:03, HLA-C*14:02

## Sheet: HPV 52 L1
Table S10. Summary of consensus high-affinity MHC Class I and Class II predicted epitopes for the HPV52 L1 minor capsid protein.
Peptide	MHC I allele	Peptide	MHC II allele
YLPPVPVSKV	HLA-A*02:01	REQMFVRHFFNRAGT	HLA-DPA1*01:03/DPB1*02:01, HLA-DPA1*03:01/DPB1*04:02, HLA-DPA1*02:01/DPB1*01:01, HLA-DPA1*01:03/DPB1*04:01, HLA-DPA1*02:01/DPB1*05:01, HLA-DRB1:03:01, HLA-DRB1:07:01, HLA-DRB1:15:01, HLA-DRB3:01:01, HLA-DRB3:02:02, HLA-DRB4:01:01, HLA-DRB5:01:01
SESQLFNKPY	HLA-B*44:03	DTYRFVTSTAITCQK	HLA-DRB1*07:01, HLA-DRB1*01:01, HLA-DRB1:03:01, HLA-DRB1:15:01, HLA-DRB3:01:01, HLA-DRB3:02:02, HLA-DRB4:01:01, HLA-DRB5:01:01
FFFLRREQM	HLA-B*08:01, HLA-A*23:01, HLA-A*24:02, HLA-B*57:01, HLA-B*44:03	RTSIYYYAGSSRLLT	HLA-DRB1*07:01, HLA-DRB1*09:01, HLA-DRB1:03:01, HLA-DRB1:15:01, HLA-DRB3:01:01, HLA-DRB3:02:02, HLA-DRB4:01:01, HLA-DRB5:01:01
FFPTPSGSM	HLA-C*01:02, HLA-C*03:02, HLA-C*03:03, HLA-C*03:04, HLA-C*04:01, HLA-C*06:02, HLA-C*07:01, HLA-C*07:02, HLA-C*07:04, HLA-C*08:01, HLA-C*08:02, HLA-C*12:02, HLA-C*12:03, HLA-C*14:02	RKFLLQAGLQARPKL	HLA-DRB1*01:01, HLA-DRB1:03:01, HLA-DRB1:07:01, HLA-DRB1:15:01, HLA-DRB3:01:01, HLA-DRB3:02:02, HLA-DRB4:01:01, HLA-DRB5:01:01
FGFPDTSFY	HLA-C*02:02, HLA-C*02:09, HLA-C*03:02, HLA-C*03:03, HLA-C*03:04, HLA-C*06:02, HLA-C*07:01, HLA-C*07:02, HLA-C*12:02, HLA-C*12:03, HLA-C*14:02, HLA-C*16:01	FFFLRREQMFVRHFF	HLA-DRB1*11:01, HLA-DRB1:03:01, HLA-DRB1:07:01, HLA-DRB1:15:01, HLA-DRB3:01:01, HLA-DRB3:02:02, HLA-DRB4:01:01, HLA-DRB5:01:01
FYNPETQRL	HLA-C*01:02, HLA-C*02:02, HLA-C*02:09, HLA-C*03:02, HLA-C*03:03, HLA-C*03:04, HLA-C*04:01, HLA-C*05:01, HLA-C*06:02, HLA-C*07:01, HLA-C*07:02, HLA-C*07:04, HLA-C*08:01, HLA-C*08:02, HLA-C*12:02, HLA-C*12:03, HLA-C*14:02, HLA-C*16:01, HLA-C*17:01
YVSRTSIYY	HLA-C*02:02, HLA-C*02:09, HLA-C*03:02, HLA-C*07:01, HLA-C*07:02, HLA-C*12:02, HLA-C*12:03, HLA-C*14:02, HLA-C*16:01
YYAGSSRLL	HLA-C*01:02, HLA-C*03:02, HLA-C*03:03, HLA-C*03:04, HLA-C*04:01, HLA-C*06:02, HLA-C*07:01, HLA-C*07:02, HLA-C*07:04, HLA-C*12:02, HLA-C*12:03, HLA-C*14:02, HLA-C*16:01
YYVAGVNVF	HLA-C*03:02, HLA-C*04:01, HLA-C*06:02, HLA-C*07:01, HLA-C*07:02, HLA-C*07:04, HLA-C*12:02, HLA-C*12:03, HLA-C*14:02

## Sheet: HPV 58 L1
Table S10. Summary of consensus high-affinity MHC Class I and Class II predicted epitopes for the HPV58 L1 minor capsid protein.
Peptide	MHC I allele	Peptide	MHC II allele
YLPPVPVSKV	HLA-A*02:01	DTYRFVTSQAITCQK	HLA-DRB1*07:01, HLA-DRB1*01:01, HLA-DRB1:03:01, HLA-DRB1:15:01, HLA-DRB3:01:01, HLA-DRB3:02:02, HLA-DRB4:01:01, HLA-DRB5:01:01
SESQLFNKPY	HLA-B*44:03	RKFLLQSGLKAKPRL	HLA-DRB1*01:01, HLA-DRB1*07:01, HLA-DRB1*09:01, HLA-DRB1:03:01, HLA-DRB1:15:01, HLA-DRB3:01:01, HLA-DRB3:02:02, HLA-DRB4:01:01, HLA-DRB5:01:01
YNPDTQRLVW	HLA-B*53:01	LRREQMFVRHFFNRA	HLA-DPA1*01:03/DPB1*02:01, HLA-DRB1:03:01, HLA-DRB1:07:01, HLA-DRB1:15:01, HLA-DRB3:01:01, HLA-DRB3:02:02, HLA-DRB4:01:01, HLA-DRB5:01:01
RLKRSAPTTR	HLA-A*31:01, HLA-B*57:01	FFFLRREQMFVRHFF	HLA-DRB1*11:01, HLA-DRB1:03:01, HLA-DRB1:07:01, HLA-DRB1:15:01, HLA-DRB3:01:01, HLA-DRB3:02:02, HLA-DRB4:01:01, HLA-DRB5:01:01
ATDCPPLEL	HLA-C*01:02, HLA-C*02:02, HLA-C*02:09, HLA-C*03:02, HLA-C*03:03, HLA-C*03:04, HLA-C*04:01, HLA-C*05:01, HLA-C*07:04, HLA-C*08:01, HLA-C*08:02, HLA-C*12:02, HLA-C*15:02, HLA-C*16:01, HLA-C*17:01	AKPRLKRSAPTTRAP	HLA-DRB5*01:01, HLA-DRB1:03:01, HLA-DRB1:07:01, HLA-DRB1:15:01, HLA-DRB3:01:01, HLA-DRB3:02:02, HLA-DRB4:01:01
FGFPDTSFY	HLA-C*02:02, HLA-C*02:09, HLA-C*03:02, HLA-C*03:03, HLA-C*03:04, HLA-C*06:02, HLA-C*07:01, HLA-C*07:02, HLA-C*12:02, HLA-C*12:03, HLA-C*14:02, HLA-C*16:01
FYNPDTQRL	HLA-C*01:02, HLA-C*02:02, HLA-C*02:09, HLA-C*03:02, HLA-C*03:03, HLA-C*03:04, HLA-C*04:01, HLA-C*05:01, HLA-C*06:02, HLA-C*07:01, HLA-C*07:02, HLA-C*07:04, HLA-C*08:01, HLA-C*08:02, HLA-C*12:02, HLA-C*12:03, HLA-C*14:02, HLA-C*16:01, HLA-C*17:01
YVSRTSIYY	HLA-C*02:02, HLA-C*02:09, HLA-C*03:02, HLA-C*07:01, HLA-C*07:02, HLA-C*12:02, HLA-C*12:03, HLA-C*14:02, HLA-C*16:01
YYAGSSRLL	HLA-C*01:02, HLA-C*03:02, HLA-C*03:03, HLA-C*03:04, HLA-C*04:01, HLA-C*06:02, HLA-C*07:01, HLA-C*07:02, HLA-C*07:04, HLA-C*12:02, HLA-C*12:03, HLA-C*14:02, HLA-C*16:01
