# Supplementary material for: Evolutionary Dynamics of Human Papillomavirus in Thailand: Immunoinformatic Design of a Synergistic L1/L2 Vaccine Candidate
Source: Pharmaceuticals (Basel). 2026 May 12;19(5):758. doi: 10.3390/ph19050758 (PMC13209937; doi:10.3390/ph19050758)
Supplement: Supplementary file 1 [file pharmaceuticals-19-00758-s001.zip › Table S11.xlsx]

## Sheet: HPV 6 L2
Table S11. Summary of consensus high-affinity MHC Class I and Class II predicted epitopes for the HPV6 L2 minor capsid protein.
Peptide	MHC I allele	Peptide	MHC II allele
GLYSRALHQV	HLA-A*02:01	GHILISAPTVTSHPI	HLA-DRB1*04:01, HLA-DRB1:03:01, HLA-DRB1:07:01, HLA-DRB1:15:01, HLA-DRB3:01:01, HLA-DRB3:02:02, HLA-DRB4:01:01, HLA-DRB5:01:01
GPMARPPVV	HLA-B*07:02	DPAFLSTPQRLITYD	HLA-DRB1*07:01, HLA-DRB1*09:01, HLA-DRB1:03:01, HLA-DRB1:15:01, HLA-DRB3:01:01, HLA-DRB3:02:02, HLA-DRB4:01:01, HLA-DRB5:01:01
HPVTNISDTY	HLA-B*35:01	RIHYFYDISPIAQAA	HLA-DRB1*04:01, HLA-DRB3*02:02, HLA-DRB3*01:01, HLA-DRB1:03:01, HLA-DRB1:07:01, HLA-DRB1:15:01, HLA-DRB3:01:01, HLA-DRB3:02:02, HLA-DRB4:01:01, HLA-DRB5:01:01
TPNTVTQPW	HLA-B*53:01	GSGFYLHPAWYFARK	HLA-DRB1*07:01, HLA-DRB1:03:01, HLA-DRB1:15:01, HLA-DRB3:01:01, HLA-DRB3:02:02, HLA-DRB4:01:01, HLA-DRB5:01:01
GSGFYLHPAW	HLA-B*57:01	LHPAWYFARKRRKRI	HLA-DRB1*13:02, HLA-DRB1:03:01, HLA-DRB1:07:01, HLA-DRB1:15:01, HLA-DRB3:01:01, HLA-DRB3:02:02, HLA-DRB4:01:01, HLA-DRB5:01:01
YFARKRRKR	HLA-A*33:01, HLA-B*44:03, HLA-B*57:01
FITGSGFYL	HLA-C*01:02, HLA-C*02:02, HLA-C*02:09, HLA-C*03:02, HLA-C*03:03, HLA-C*03:04, HLA-C*04:01, HLA-C*05:01, HLA-C*07:04, HLA-C*08:01, HLA-C*08:02, HLA-C*12:02, HLA-C*12:03, HLA-C*15:02, HLA-C*17:01
FPTAPMGTPF	HLA-C*02:02, HLA-C*02:09, HLA-C*03:02, HLA-C*03:03, HLA-C*03:04, HLA-C*12:02

## Sheet: HPV 11 L2
Table S11. Summary of consensus high-affinity MHC Class I and Class II predicted epitopes for the HPV11 L2 minor capsid protein.
Peptide	MHC I allele	Peptide	MHC II allele
AENDTFDIY	HLA-B*44:03	GHILISAPTVTSHPI	HLA-DRB1*04:01, HLA-DRB1:03:01, HLA-DRB1:07:01, HLA-DRB1:15:01, HLA-DRB3:01:01, HLA-DRB3:02:02, HLA-DRB4:01:01, HLA-DRB5:01:01
TPNTLSQSW	HLA-B*53:01	DPAFLSTPQRLITYD	HLA-DRB1*07:01, HLA-DRB1*09:01, HLA-DRB1:03:01, HLA-DRB1:15:01, HLA-DRB3:01:01, HLA-DRB3:02:02, HLA-DRB4:01:01, HLA-DRB5:01:01
FPTASMGTPF	HLA-B*53:01	RIHYFYDISPIAQAA	HLA-DRB1*04:01, HLA-DRB3*02:02, HLA-DRB3*01:01, HLA-DRB1:03:01, HLA-DRB1:07:01, HLA-DRB1:15:01, HLA-DRB3:01:01, HLA-DRB3:02:02, HLA-DRB4:01:01, HLA-DRB5:01:01
TTIADQILKW	HLA-B*57:01	GSGFYLHPAWYFARK	HLA-DRB1*07:01, HLA-DRB1:03:01, HLA-DRB1:15:01, HLA-DRB3:01:01, HLA-DRB3:02:02, HLA-DRB4:01:01, HLA-DRB5:01:01
GSDFYLHPTW	HLA-B*57:01	LHPAWYFARKRRKRI	HLA-DRB1*13:02, HLA-DRB1:03:01, HLA-DRB1:07:01, HLA-DRB1:15:01, HLA-DRB3:01:01, HLA-DRB3:02:02, HLA-DRB4:01:01, HLA-DRB5:01:01
YLHPTWYFAR	HLA-A*31:01, HLA-A*33:01
YLTSTPNTL	HLA-C*01:02, HLA-C*02:02, HLA-C*02:09, HLA-C*03:02, HLA-C*03:03, HLA-C*03:04, HLA-C*04:01, HLA-C*05:01, HLA-C*06:02, HLA-C*07:01, HLA-C*07:02, HLA-C*07:04, HLA-C*08:01, HLA-C*08:02, HLA-C*12:02, HLA-C*12:03, HLA-C*14:02, HLA-C*15:02, HLA-C*16:01, HLA-C*17:01

## Sheet: HPV 16 L2
Table S11. Summary of consensus high-affinity MHC Class I and Class II predicted epitopes for the HPV16 L2 minor capsid protein.
Peptide	MHC I allele	Peptide	MHC II allele
VPSVPSTSL	HLA-B*07:02	KVVDPAFVTTPTKLI	HLA-DRB1*07:01, HLA-DRB1:03:01, HLA-DRB1:15:01, HLA-DRB3:01:01, HLA-DRB3:02:02, HLA-DRB4:01:01, HLA-DRB5:01:01
IPIVPGSPQY	HLA-B*35:01	PTKLITYDNPAYEGI	HLA-DRB3*01:01, HLA-DRB1*15:01, HLA-DQA1*01:01/DQB1*05:01, HLA-DQA1*03:01/DQB1*03:02, HLA-DRB1:03:01, HLA-DRB1:07:01, HLA-DRB1:15:01, HLA-DRB3:02:02, HLA-DRB4:01:01, HLA-DRB5:01:01
YMLRKRRKRL	HLA-B*08:01, HLA-A*31:01, HLA-A*33:01, HLA-B*57:01	SYYMLRKRRKRLPYF	HLA-DRB1*11:01, HLA-DRB1*13:02, HLA-DRB1:03:01, HLA-DRB1:07:01, HLA-DRB1:15:01, HLA-DRB3:01:01, HLA-DRB3:02:02, HLA-DRB4:01:01, HLA-DRB5:01:01
YLTSTPNTL	HLA-C*03:02, HLA-C*03:03, HLA-C*03:04

## Sheet: HPV 31 L2
Table S11. Summary of consensus high-affinity MHC Class I and Class II predicted epitopes for the HPV31 L2 minor capsid protein.
Peptide	MHC I allele	Peptide	MHC II allele
AEASGHFIF	HLA-B*44:03	IADQILRYGSMGVFF	HLA-DRB1*15:01, HLA-DRB1:03:01, HLA-DRB1:07:01, HLA-DRB3:01:01, HLA-DRB3:02:02, HLA-DRB4:01:01, HLA-DRB5:01:01
FVPISPFFPF	HLA-B*53:01	PKQLITYENPAYETV	HLA-DRB1*15:01, HLA-DQA1*01:01/DQB1*05:01, HLA-DRB1:03:01, HLA-DRB1:07:01, HLA-DRB3:01:01, HLA-DRB3:02:02, HLA-DRB4:01:01, HLA-DRB5:01:01
ILRYGSMGV	HLA-A*02:03, HLA-B*57:01, , HLA-B*15:01	RVHYYYDISSINPAG	HLA-DRB3*02:02, HLA-DRB1*04:01, HLA-DRB3*01:01, HLA-DRB1:07:01, HLA-DRB1:15:01, HLA-DRB3:01:01, HLA-DRB3:02:02, HLA-DRB4:01:01, HLA-DRB5:01:01
FYLHPSYYM	HLA-A*02:01, HLA-A*02:03,, HLA-A*23:01, HLA-A*24:02, HLA-B*57:01	LHPSYYMLKRRRKRV	HLA-DRB1*13:02, HLA-DRB1*11:01, HLA-DRB1:03:01, HLA-DRB1:07:01, HLA-DRB1:15:01, HLA-DRB3:01:01, HLA-DRB3:02:02, HLA-DRB4:01:01, HLA-DRB5:01:01
ASATTTSTL	HLA-C*01:02, HLA-C*02:02, HLA-C*02:09, HLA-C*03:02, HLA-C*03:03, HLA-C*03:04, HLA-C*05:01, HLA-C*06:02, HLA-C*07:04, HLA-C*08:01, HLA-C*08:02, HLA-C*12:02, HLA-C*12:03, HLA-C*15:02, HLA-C*16:01, HLA-C*17:01	GGDFYLHPSYYMLKR	HLA-DRB1*07:01, HLA-DRB1:03:01, HLA-DRB1:15:01, HLA-DRB3:01:01, HLA-DRB3:02:02, HLA-DRB4:01:01, HLA-DRB5:01:01
FVDGGDFYL	HLA-C*01:02, HLA-C*02:02, HLA-C*02:09, HLA-C*03:02, HLA-C*03:03, HLA-C*03:04, HLA-C*04:01, HLA-C*05:01, HLA-C*07:01, HLA-C*07:02, HLA-C*07:04, HLA-C*08:01, HLA-C*08:02, HLA-C*12:02, HLA-C*15:02, HLA-C*17:01

## Sheet: HPV 33 L2
Table S11. Summary of consensus high-affinity MHC Class I and Class II predicted epitopes for the HPV33 L2 minor capsid protein.
Peptide	MHC I allele	Peptide	MHC II allele
AEASGHFIF	HLA-B*44:03	PHKLITYDNPAFESF	HLA-DRB1*15:01, HLA-DQA1*01:01/DQB1*05:01, HLA-DRB1:03:01, HLA-DRB1:07:01, HLA-DRB3:01:01, HLA-DRB3:02:02, HLA-DRB4:01:01, HLA-DRB5:01:01
FVPISPFFPF	HLA-B*53:01	RIHYYQDLSPIVPLD	HLA-DRB3*01:01, HLA-DRB3*02:02, HLA-DRB1:03:01, HLA-DRB1:07:01, HLA-DRB1:15:01, HLA-DRB3:02:02, HLA-DRB4:01:01, HLA-DRB5:01:01
FVLHPSYFI	HLA-A*02:01, HLA-A*02:06, HLA-B*53:01, HLA-B*57:01, HLA-A*68:02	DGADFVLHPSYFILR	HLA-DRB1*07:01, HLA-DRB1:03:01, HLA-DRB1:15:01, HLA-DRB3:01:01, HLA-DRB3:02:02, HLA-DRB4:01:01, HLA-DRB5:01:01
FATTRTSNV	HLA-C*01:02, HLA-C*02:02, HLA-C*02:09, HLA-C*03:02, HLA-C*03:03, HLA-C*03:04, HLA-C*05:01, HLA-C*06:02, HLA-C*07:04, HLA-C*08:01, HLA-C*08:02, HLA-C*12:02, HLA-C*12:03, HLA-C*15:02, HLA-C*16:01, HLA-C*17:01	VLHPSYFILRRRRKR	HLA-DRB1*13:02, HLA-DRB1:03:01, HLA-DRB1:07:01, HLA-DRB1:15:01, HLA-DRB3:01:01, HLA-DRB3:02:02, HLA-DRB4:01:01, HLA-DRB5:01:01
VVDGADFVL	HLA-C*01:02, HLA-C*03:03, HLA-C*03:04, HLA-C*04:01, HLA-C*05:01, HLA-C*07:04, HLA-C*08:01, HLA-C*08:02, HLA-C*15:02, HLA-C*17:01

## Sheet: HPV 52 L2
Table S11. Summary of consensus high-affinity MHC Class I and Class II predicted epitopes for the HPV52 L2 minor capsid protein.
Peptide	MHC I allele	Peptide	MHC II allele
APTAPSTSI	HLA-B*07:02	PQKLVTYNNPVFEGV	HLA-DRB1*15:01, HLA-DQA1*01:01/DQB1*05:01, HLA-DRB1:03:01, HLA-DRB1:07:01, HLA-DRB3:01:01, HLA-DRB3:02:02, HLA-DRB4:01:01, HLA-DRB5:01:01
AEASGHVLF	HLA-B*44:03	DTDETIIFDRSQLLP	HLA-DRB3*01:01, HLA-DRB1:03:01, HLA-DRB1:07:01, HLA-DRB1:15:01, HLA-DRB3:01:01, HLA-DRB3:02:02, HLA-DRB4:01:01, HLA-DRB5:01:01
KLVTYNNPV	HLA-A*02:01, HLA-A*02:03, HLA-B*15:01, HLA-B*44:03, HLA-B*57:01	SGIDFVYQPTMSIES	HLA-DPA1*03:01/DPB1*04:02, HLA-DRB1*01:01, HLA-DPA1*02:01/DPB1*01:01, HLA-DRB1:03:01, HLA-DRB1:07:01, HLA-DRB1:15:01, HLA-DRB3:01:01, HLA-DRB3:02:02, HLA-DRB4:01:01, HLA-DRB5:01:01
FVYQPTMSI	HLA-A*02:01, HLA-A*02:03, HLA-A*02:06, HLA-A*26:01, HLA-A*32:01, HLA-B*51:01, HLA-B*53:01, HLA-B*57:01, HLA-A*68:02	GTDFILHPSYFLLRR	HLA-DRB1*07:01, HLA-DRB1:03:01, HLA-DRB1:15:01, HLA-DRB3:01:01, HLA-DRB3:02:02, HLA-DRB4:01:01, HLA-DRB5:01:01
AFMSSPQKL	HLA-C*01:02, HLA-C*04:01, HLA-C*06:02, HLA-C*07:01, HLA-C*07:02, HLA-C*07:04, HLA-C*14:02
IVDGTDFIL	HLA-C*01:02, HLA-C*03:03, HLA-C*03:04, HLA-C*04:01, HLA-C*05:01, HLA-C*08:01, HLA-C*08:02, HLA-C*15:02, HLA-C*17:01
SSPQKLVTY	HLA-C*01:02, HLA-C*02:02, HLA-C*02:09, HLA-C*03:02, HLA-C*06:02, HLA-C*07:01, HLA-C*07:02, HLA-C*07:04, HLA-C*12:02, HLA-C*12:03, HLA-C*14:02, HLA-C*15:02, HLA-C*16:01

## Sheet: HPV 58 L2
Table S11. Summary of consensus high-affinity MHC Class I and Class II predicted epitopes for the HPV58 L2 minor capsid protein.
Peptide	MHC I allele	Peptide	MHC II allele
AEASGHLIF	HLA-B*44:03	PHRLVTYDNPAFEGF	HLA-DRB1*15:01, HLA-DQA1*01:01/DQB1*05:01, HLA-DRB1:03:01, HLA-DRB1:07:01, HLA-DRB3:01:01, HLA-DRB3:02:02, HLA-DRB4:01:01, HLA-DRB5:01:01
FIPISPLTPF	HLA-B*53:01	MLHPSYFILRRRRKR	HLA-DRB1*13:02, HLA-DRB1:03:01, HLA-DRB1:07:01, HLA-DRB1:15:01, HLA-DRB3:01:01, HLA-DRB3:02:02, HLA-DRB4:01:01, HLA-DRB5:01:01
FMLHPSYFI	HLA-A*02:01, HLA-A*02:03, HLA-A*02:06, HLA-B*57:01	DGADFMLHPSYFILR	HLA-DRB1*07:01, HLA-DRB1:03:01, HLA-DRB1:15:01, HLA-DRB3:01:01, HLA-DRB3:02:02, HLA-DRB4:01:01, HLA-DRB5:01:01
FATTRTSNV	HLA-C*01:02, HLA-C*02:02, HLA-C*02:09, HLA-C*03:02, HLA-C*03:03, HLA-C*03:04, HLA-C*05:01, HLA-C*06:02, HLA-C*07:04, HLA-C*08:01, HLA-C*08:02, HLA-C*12:02, HLA-C*12:03, HLA-C*15:02, HLA-C*16:01, HLA-C*17:01
IVDGADFML	HLA-C*01:02, HLA-C*03:03, HLA-C*03:04, HLA-C*04:01, HLA-C*05:01, HLA-C*07:04, HLA-C*08:01, HLA-C*08:02, HLA-C*15:02, HLA-C*17:01
